# Supplementary material for: A novel angiogenesis-based molecular signature related to prognosis and tumor immune interactions of pancreatic cancer
Source: Front Cell Dev Biol. 2022 Oct 6;10:1001606. doi: 10.3389/fcell.2022.1001606 (PMC9582445; doi:10.3389/fcell.2022.1001606)
Supplement: Supplementary file 1 [file DataSheet1.zip]

Archive with 8 entries (8 files):
- Supplemental Table S1-9.xlsx
- Supplementary Figure S1.tif
- Supplementary Figure S2.png
- Supplementary Figure S3.png
- Supplementary Figure S4.jpg
- Supplementary Figure S5.jpg
- Supplementary Figure S6.jpg
- Supplementary_Material(1).docx
