# Supplementary material for: A novel angiogenesis-based molecular signature related to prognosis and tumor immune interactions of pancreatic cancer
Source: Front Cell Dev Biol. 2022 Oct 6;10:1001606. doi: 10.3389/fcell.2022.1001606 (PMC9582445; doi:10.3389/fcell.2022.1001606)
Supplement: Supplementary file 1 [file DataSheet1.zip › Supplemental Table S1-9.xlsx]

## Sheet: supplemental Table S1
Primer Name	Sequence (5' to 3')
q-h-TNFRSF21-F	GTGGGGACCTTTACCAGGC
q-h-TNFRSF21-R	GGTCAGTCAAGGCAGCACA
q-hCCND2-F	ACCTTCCGCAGTGCTCCTA
q-hCCND2-R	CCCAGCCAAGAAACGGTCC
q-hJAG1-F	GTCCATGCAGAACGTGAACG
q-hJAG1-R	GCGGGACTGATACTCCTTGA
q-hSPP1-F	CTCCATTGACTCGAACGACTC
q-hSPP1-R	CAGGTCTGCGAAACTTCTTAGAT

## Sheet: supplemental Table S2
id	futime	fustat	gender	age	grade	T	N	M	stage	site	primary_therapy_outcome_success	disease_type
TCGA-3A-A9IO-01A	1942	0	male	55	G1	TX	NX	MX	not reported	Body of pancreas		Adenomas and Adenocarcinomas
TCGA-US-A774-01A	695	1	female	76	G3	T3	N1	MX	stage IIB	Head of pancreas		Ductal and Lobular Neoplasms
TCGA-HZ-A49H-01A	491	0	female	68	G2	T3	N1	MX	stage IIB	Head of pancreas	Complete Remission/Response	Ductal and Lobular Neoplasms
TCGA-FB-A4P5-01A	179	1	female	69	G2	T3	N1	MX	stage IIB	Head of pancreas		Ductal and Lobular Neoplasms
TCGA-FB-AAPS-01A	228	0	female	62	G2	T2	N1	MX	stage IIB	Head of pancreas		Ductal and Lobular Neoplasms
TCGA-3A-A9IN-01A	2084	0	female	62	G2	T2	NX	MX	stage IB	Body of pancreas	Complete Remission/Response	Adenomas and Adenocarcinomas
TCGA-HV-A5A5-01A	289	0	female	61	G2	T3	N1	M0	stage IIB	Head of pancreas		Ductal and Lobular Neoplasms
TCGA-H6-8124-01A	392	0	female	56	G3	T3	N1	M0	stage IIB	Head of pancreas	Complete Remission/Response	Adenomas and Adenocarcinomas
TCGA-US-A77G-01A	12	1	male	64	G2	T3	N1	MX	stage IIB	Head of pancreas		Ductal and Lobular Neoplasms
TCGA-3A-A9IJ-01A	1854	0	male	65	G1	T2	N0	MX	stage IB	Head of pancreas	Complete Remission/Response	Adenomas and Adenocarcinomas
TCGA-HZ-A8P0-01A	0	0	male	76	G1	T3	N1	MX	stage IIB	Head of pancreas		Ductal and Lobular Neoplasms
TCGA-IB-7644-01A	394	1	female	65	G2	T3	N1	M1	stage IV	Head of pancreas	Progressive Disease	Ductal and Lobular Neoplasms
TCGA-IB-A7LX-01A	250	1	male	57	G2	T3	N1	MX	stage IIB	Head of pancreas		Ductal and Lobular Neoplasms
TCGA-2J-AABK-01A	484	0	male	71	G2	T3	N1	M0	stage IIB	Head of pancreas	Complete Remission/Response	Ductal and Lobular Neoplasms
TCGA-S4-A8RP-01A	702	1	female	77	G3	T3	N1	MX	stage IIB	Head of pancreas		Ductal and Lobular Neoplasms
TCGA-XD-AAUG-01A	420	0	female	66	G2	T3	N1	M1	stage IV	Body of pancreas		Ductal and Lobular Neoplasms
TCGA-M8-A5N4-01A	584	0	female	48	G2	T3	N0	M0	stage IIA	Head of pancreas		Ductal and Lobular Neoplasms
TCGA-2L-AAQI-01A	103	1	male	66	G3	T3	N1	MX	stage IIB	Head of pancreas	Progressive Disease	Ductal and Lobular Neoplasms
TCGA-HZ-7919-01A	593	1	female	52	G2	T3	N1	M0	stage IIB	Head of pancreas		Ductal and Lobular Neoplasms
TCGA-IB-AAUM-01A	8	0	male	76	G3	T2	N1	M0	stage IIB	Head of pancreas	Partial Remission/Response	Ductal and Lobular Neoplasms
TCGA-2J-AAB9-01A	627	1	female	70	G1	T3	N1	M0	stage IIB	Head of pancreas		Ductal and Lobular Neoplasms
TCGA-2L-AAQJ-01A	394	1	female	49	G2	T4	N0	MX	stage III	Head of pancreas	Progressive Disease	Ductal and Lobular Neoplasms
TCGA-IB-AAUU-01A	245	0	male	35	G3	T3	N1	M0	stage IIB	Head of pancreas	Complete Remission/Response	Ductal and Lobular Neoplasms
TCGA-Q3-A5QY-01A	416	0	male	58	G2	T3	N1	MX	stage IIB	Head of pancreas		Ductal and Lobular Neoplasms
TCGA-FB-AAQ1-01A	123	1	male	49	G2	T3	N1	MX	stage IIB	Head of pancreas	Stable Disease	Ductal and Lobular Neoplasms
TCGA-HV-A5A3-01A	128	1	male	50	G2	T3	NX	MX	stage IIA	Body of pancreas		Ductal and Lobular Neoplasms
TCGA-IB-AAUO-01A	239	1	female	64	G3	T3	N1	M0	stage IIB	Head of pancreas	Partial Remission/Response	Ductal and Lobular Neoplasms
TCGA-IB-8127-01A	522	0	male	59	G2	T3	N1	M0	stage IIB	Head of pancreas	Complete Remission/Response	Ductal and Lobular Neoplasms
TCGA-FB-A545-01A	732	1	female	72	G2	T3	N1	M0	stage IIB	Body of pancreas	Complete Remission/Response	Ductal and Lobular Neoplasms
TCGA-YH-A8SY-01A	388	0	female	73	G2	T3	N1	MX	not reported	Head of pancreas		Adenomas and Adenocarcinomas
TCGA-IB-A5SQ-01A	219	1	female	56	G2	T2	N0	M0	stage IB	Head of pancreas		Ductal and Lobular Neoplasms
TCGA-HV-A7OP-01A	978	0	male	72	GX	T3	N1	M0	stage IIB	Head of pancreas		Ductal and Lobular Neoplasms
TCGA-FB-AAQ6-01A	244	1	male	85	G2	T1	N0	MX	stage IA	Tail of pancreas	Progressive Disease	Ductal and Lobular Neoplasms
TCGA-FB-AAQ2-01A	153	1	female	81	G3	T3	N1	MX	stage IIB	Head of pancreas	Progressive Disease	Ductal and Lobular Neoplasms
TCGA-US-A77J-01A	568	1	female	81	G2	T3	N1b	MX	stage IIB	Head of pancreas		Ductal and Lobular Neoplasms
TCGA-3A-A9I9-01A	634	1	male	67	G2	T3	N0	MX	stage IIA	Head of pancreas		Ductal and Lobular Neoplasms
TCGA-IB-7654-01A	476	1	male	80	G2	T2	N1	M0	stage IIB	Head of pancreas		Ductal and Lobular Neoplasms
TCGA-IB-AAUW-01A	230	1	female	63	G3	T3	N1	M0	stage IIB	Head of pancreas	Complete Remission/Response	Ductal and Lobular Neoplasms
TCGA-FB-AAPZ-01A	716	0	male	54	G3	T2	N1	MX	stage IIB	Head of pancreas	Complete Remission/Response	Ductal and Lobular Neoplasms
TCGA-IB-AAUS-01A	225	0	female	84	G2	T3	N1	M0	stage IIB	Head of pancreas		Ductal and Lobular Neoplasms
TCGA-F2-6879-01A	334	1	male	57	G2	T3	N1	M0	stage IIB	Head of pancreas	Complete Remission/Response	Adenomas and Adenocarcinomas
TCGA-3A-A9IS-01A	998	0	male	67	G1	T2	N0	MX	stage IB	Body of pancreas		Adenomas and Adenocarcinomas
TCGA-L1-A7W4-01A	278	1	female	48	G3	T3	N1	M0	stage IIB	Head of pancreas	Progressive Disease	Ductal and Lobular Neoplasms
TCGA-FB-A7DR-01A	353	1	male	48	G2	T3	NX	M0	stage IIA	Head of pancreas	Complete Remission/Response	Cystic, Mucinous and Serous Neoplasms
TCGA-2J-AABO-01A	440	0	male	43	G2	T3	N1	M0	stage IIB	Head of pancreas	Progressive Disease	Ductal and Lobular Neoplasms
TCGA-3A-A9IH-01A	1021	0	female	66	G2	T1	N0	MX	stage IA	Body of pancreas		Ductal and Lobular Neoplasms
TCGA-PZ-A5RE-01A	470	1	female	44	G3	T3	N1	MX	stage IIB	Head of pancreas		Ductal and Lobular Neoplasms
TCGA-HZ-8003-01A	596	1	female	65	G2	T3	N1	MX	stage IIB	Head of pancreas	Complete Remission/Response	Ductal and Lobular Neoplasms
TCGA-3A-A9IB-01A	224	1	female	69	G3	T3	N1	MX	stage IIB	Head of pancreas		Ductal and Lobular Neoplasms
TCGA-H6-A45N-01A	421	1	female	88	G3	T3	N1	MX	stage IIB	Tail of pancreas	Progressive Disease	Adenomas and Adenocarcinomas
TCGA-HZ-8001-01A	706	0	male	69	G2	T4	N0	MX	stage III	Head of pancreas	Complete Remission/Response	Ductal and Lobular Neoplasms
TCGA-IB-A7M4-01A	483	0	male	81	G3	T3	N1	MX	stage IIB	Body of pancreas	Complete Remission/Response	Ductal and Lobular Neoplasms
TCGA-2J-AABP-01A	463	0	female	58	G4	T3	N1	M0	stage IIB	Tail of pancreas	Complete Remission/Response	Epithelial Neoplasms, NOS
TCGA-HZ-A77Q-01A	33	0	female	55	G2	T3	N1	MX	stage IIB	Head of pancreas		Adenomas and Adenocarcinomas
TCGA-HZ-7926-01A	518	1	male	57	G1	T3	N1	MX	stage IIB	Head of pancreas	Progressive Disease	Ductal and Lobular Neoplasms
TCGA-XN-A8T5-01A	720	0	female	53	G2	T2	N0	M0	stage IB	Head of pancreas	Progressive Disease	Ductal and Lobular Neoplasms
TCGA-IB-A5ST-01A	635	0	female	64	G2	T3	N1	M0	stage IIB	Head of pancreas	Complete Remission/Response	Ductal and Lobular Neoplasms
TCGA-FB-AAQ0-01A	473	1	male	68	G3	T3	N0	MX	stage IIA	Head of pancreas	Complete Remission/Response	Ductal and Lobular Neoplasms
TCGA-2J-AABH-01A	1287	0	male	61	G3	T3	N0	M0	stage IIA	Body of pancreas	Complete Remission/Response	Adenomas and Adenocarcinomas
TCGA-IB-AAUT-01A	287	0	male	65	G1	T2	N1	M0	stage IIB	Head of pancreas	Complete Remission/Response	Cystic, Mucinous and Serous Neoplasms
TCGA-HV-A5A4-01A	232	0	female	72	G2	T3	N0	MX	stage IIA	Tail of pancreas		Ductal and Lobular Neoplasms
TCGA-US-A779-01A	511	1	female	54	G1	T3	N1b	MX	stage IIB	Head of pancreas		Ductal and Lobular Neoplasms
TCGA-FB-AAPP-01A	485	1	male	71	G3	T3	N1	MX	stage IIB	Head of pancreas	Progressive Disease	Ductal and Lobular Neoplasms
TCGA-HV-A5A6-01A	2036	1	female	65	G1	T3	N1b	M0	stage IIB	Head of pancreas	Progressive Disease	Ductal and Lobular Neoplasms
TCGA-FB-A78T-01A	375	1	female	71	G2	T3	N1	M0	stage IIB	Head of pancreas	Complete Remission/Response	Ductal and Lobular Neoplasms
TCGA-IB-7646-01A	145	1	male	60	G2	T3	N1	M0	stage IIB	Head of pancreas	Partial Remission/Response	Ductal and Lobular Neoplasms
TCGA-RL-AAAS-01A	9	0	female	60	G2	T2	N0	M0	stage IB	Head of pancreas	Complete Remission/Response	Ductal and Lobular Neoplasms
TCGA-US-A77E-01A	430	1	male	73	G3	T3	N1	MX	stage IIB	Head of pancreas		Adenomas and Adenocarcinomas
TCGA-HZ-8636-01A	545	1	female	58	G3	T3	N0	M1	stage IV	Tail of pancreas	Progressive Disease	Ductal and Lobular Neoplasms
TCGA-IB-AAUP-01A	431	0	male	68	G2	T3	N1	M0	stage IIB	Head of pancreas	Complete Remission/Response	Ductal and Lobular Neoplasms
TCGA-IB-AAUR-01A	338	0	male	67	G1	T3	N1	M0	stage IIB	Head of pancreas	Partial Remission/Response	Ductal and Lobular Neoplasms
TCGA-F2-A8YN-01A	517	0	male	76	G2	T3	N0	M0	stage IIA	Head of pancreas	Progressive Disease	Ductal and Lobular Neoplasms
TCGA-3E-AAAZ-01A	2182	1	male	71	G2	T3	N0	MX	stage IIA	Head of pancreas		Ductal and Lobular Neoplasms
TCGA-HZ-8637-01A	517	1	female	76	G3	T3	N1	MX	stage IIB	Head of pancreas	Complete Remission/Response	Ductal and Lobular Neoplasms
TCGA-HZ-A4BH-01A	194	0	male	75	G3	T3	N1b	MX	stage IIB	Head of pancreas		Ductal and Lobular Neoplasms
TCGA-3A-A9I5-01A	1794	0	male	57	G1		N0	MX	not reported	Head of pancreas	Complete Remission/Response	Ductal and Lobular Neoplasms
TCGA-XD-AAUL-01A	498	0	male	56	G2	T3	N0	MX	stage IIA	Head of pancreas	Complete Remission/Response	Ductal and Lobular Neoplasms
TCGA-HZ-7923-01A	314	0	male	65	G2	T3	N0	MX	stage IIA	Head of pancreas	Complete Remission/Response	Ductal and Lobular Neoplasms
TCGA-2J-AABE-01A	676	0	male	73	G2	T3	N0	M0	stage IIA	Body of pancreas	Complete Remission/Response	Ductal and Lobular Neoplasms
TCGA-FB-AAPU-01A	381	1	female	41	G2	T3	N0	MX	stage IIA	Head of pancreas	Progressive Disease	Ductal and Lobular Neoplasms
TCGA-3A-A9IC-01A	738	1	female	61	G2	T3	N1	MX	stage IIB	Head of pancreas		Ductal and Lobular Neoplasms
TCGA-2J-AABI-01A	969	0	female	55	G3	T3	N0	M0	stage IIA	Head of pancreas	Progressive Disease	Adenomas and Adenocarcinomas
TCGA-HZ-A77O-01A	160	1	female	77	G2	T2	N1	MX	stage IIB	Head of pancreas	Complete Remission/Response	Ductal and Lobular Neoplasms
TCGA-YY-A8LH-01A	2016	0	female	61	G3	T3	N1	MX	stage IIB	Tail of pancreas	Complete Remission/Response	Ductal and Lobular Neoplasms
TCGA-3E-AAAY-01A	2285	0	male	67	G3	T3	N1	MX	stage IIB	Body of pancreas	Complete Remission/Response	Ductal and Lobular Neoplasms
TCGA-3A-A9IZ-01A	308	1	male	47	G2	T3	N1	MX	stage IIB	Head of pancreas		Ductal and Lobular Neoplasms
TCGA-IB-A6UG-01A	41	1	male	65	G3	T3	N1	M0	stage IIB	Head of pancreas	Partial Remission/Response	Ductal and Lobular Neoplasms
TCGA-FB-A5VM-01A	498	1	male	74	G3	T2	N0	M0	stage IB	Head of pancreas	Progressive Disease	Ductal and Lobular Neoplasms
TCGA-RB-AA9M-01A	286	0	male	43	G3	T1	N1	MX	stage IIB	Tail of pancreas	Progressive Disease	Ductal and Lobular Neoplasms
TCGA-HZ-A49G-01A	660	0	female	58	G2	T2	N1	MX	stage IIB	Head of pancreas	Progressive Disease	Ductal and Lobular Neoplasms
TCGA-HV-AA8X-01A	532	1	female	75	G2	T2	N1	MX	stage IIB	Body of pancreas	Stable Disease	Ductal and Lobular Neoplasms
TCGA-LB-A7SX-01A	393	1	female	74	G2	T3	N1	MX	stage IIB	Head of pancreas	Stable Disease	Ductal and Lobular Neoplasms
TCGA-HZ-7922-01A	4	0	female	61	G1	T3	N1	MX	stage IIB	Head of pancreas		Ductal and Lobular Neoplasms
TCGA-2J-AABV-01A	652	1	male	74	G4	T3	N1	M0	stage IIB	Head of pancreas	Progressive Disease	Ductal and Lobular Neoplasms
TCGA-IB-AAUN-01A	144	1	female	74	G2	T2	N0	M0	stage IB	Head of pancreas	Complete Remission/Response	Ductal and Lobular Neoplasms
TCGA-IB-A6UF-01A	666	0	male	63	G2	T3	N1	M0	stage IIB	Head of pancreas	Partial Remission/Response	Ductal and Lobular Neoplasms
TCGA-HV-A7OL-01A	252	0	male	70	G2	T3	N0	MX	stage IIA	Head of pancreas	Stable Disease	Ductal and Lobular Neoplasms
TCGA-IB-7651-01A	603	1	female	64	G2	T3	N1	M0	stage IIB	Head of pancreas	Complete Remission/Response	Ductal and Lobular Neoplasms
TCGA-2J-AABU-01A	277	1	male	56	G3	T3	N1	M0	stage IIB	Head of pancreas		Ductal and Lobular Neoplasms
TCGA-XN-A8T3-01A	951	0	male	67	G2	T2	N0	M0	stage IB	Head of pancreas	Progressive Disease	Ductal and Lobular Neoplasms
TCGA-HV-AA8V-01A	920	0	male	50	G3	T3	N1	MX	stage IIB	Head of pancreas		Ductal and Lobular Neoplasms
TCGA-S4-A8RO-01A	525	0	female	75	G2	T3	N1	MX	stage IIB	Head of pancreas	Complete Remission/Response	Ductal and Lobular Neoplasms
TCGA-IB-8126-01A	462	0	female	79	G1	T4	N1	M0	stage III	Head of pancreas		Ductal and Lobular Neoplasms
TCGA-2J-AABF-01A	691	1	male	73	G3	T3	N1	M0	stage IIB	Head of pancreas	Progressive Disease	Ductal and Lobular Neoplasms
TCGA-US-A776-01A	1216	0	male	61	G2	T3	N0	MX	stage IIA	Head of pancreas	Complete Remission/Response	Cystic, Mucinous and Serous Neoplasms
TCGA-2J-AABT-01A	319	0	female	72	G2	T3	N1	M0	stage IIB	Head of pancreas		Ductal and Lobular Neoplasms
TCGA-XD-AAUI-01A	366	1	female	50	G2	T3	N1	MX	stage IIB	Head of pancreas	Progressive Disease	Ductal and Lobular Neoplasms
TCGA-RB-A7B8-01A	466	1	female	81	G2	T3	N1	MX	stage IIB	Head of pancreas	Complete Remission/Response	Adenomas and Adenocarcinomas
TCGA-XD-AAUH-01A	395	0	female	57	G2	T3	N1	M0	stage IIB	Head of pancreas		Ductal and Lobular Neoplasms
TCGA-2J-AAB6-01A	293	1	male	75	G2	T3	N0	M0	stage IIA	Body of pancreas		Ductal and Lobular Neoplasms
TCGA-2J-AAB4-01A	729	0	male	48	G2	T2	N1	M0	stage IIB	Overlapping lesion of pancreas	Complete Remission/Response	Adenomas and Adenocarcinomas
TCGA-FB-A4P6-01A	767	0	male	54	G1	T3	N1	MX	stage IIB	Head of pancreas		Ductal and Lobular Neoplasms
TCGA-IB-AAUV-01A	404	0	male	49	G2	T3	N1	M0	stage IIB	Head of pancreas	Complete Remission/Response	Ductal and Lobular Neoplasms
TCGA-3A-A9IL-01A	2741	0	female	39	G1	T1		MX	stage I	Body of pancreas		Adenomas and Adenocarcinomas
TCGA-IB-AAUQ-01A	183	1	male	50	G2	T3	N1	M0	stage IIB	Tail of pancreas	Partial Remission/Response	Ductal and Lobular Neoplasms
TCGA-FB-AAPQ-01A	1130	1	male	65	G2	T3	N1	MX	stage IIB	Head of pancreas	Progressive Disease	Ductal and Lobular Neoplasms
TCGA-IB-A5SS-01A	460	1	female	64	G3	T3	N1	M0	stage IIB	Tail of pancreas	Complete Remission/Response	Ductal and Lobular Neoplasms
TCGA-IB-7645-01A	1502	1	female	44	G1	T3	N1	M0	stage IIB	Head of pancreas	Progressive Disease	Ductal and Lobular Neoplasms
TCGA-2J-AAB1-01A	66	1	male	65	G3	T3	N1	M0	stage IIB	Head of pancreas		Cystic, Mucinous and Serous Neoplasms
TCGA-IB-A5SP-01A	482	0	male	77	G2	T3	N0	M0	stage IIA	Head of pancreas		Ductal and Lobular Neoplasms
TCGA-OE-A75W-01A	267	1	male	75	G1	T3	N0	M0	stage IIA	Tail of pancreas	Progressive Disease	Ductal and Lobular Neoplasms
TCGA-3A-A9IX-01A	1037	0	male	40	G2	T1	N0	MX	stage IA	Head of pancreas	Complete Remission/Response	Ductal and Lobular Neoplasms
TCGA-3A-A9IV-01A	1103	0	female	59	G1	T2	N0	MX	stage IB	Tail of pancreas	Complete Remission/Response	Adenomas and Adenocarcinomas
TCGA-HZ-8315-01A	299	1	female	54	G2	T3	N0	MX	stage IIA	Head of pancreas		Ductal and Lobular Neoplasms
TCGA-Q3-AA2A-01A	95	0	female	64	G1	T3	N1	MX	stage IB	Head of pancreas		Ductal and Lobular Neoplasms
TCGA-HZ-7925-01A	614	1	male	66	G2	T3	N1	MX	stage IIB	Head of pancreas	Complete Remission/Response	Ductal and Lobular Neoplasms
TCGA-HZ-7289-01A	661	1	male	77	G1	T3	N1	MX	stage IIB	Head of pancreas		Adenomas and Adenocarcinomas
TCGA-HZ-8519-01A	454	0	male	73	G3	T1	N0	MX	stage IA	Head of pancreas	Complete Remission/Response	Adenomas and Adenocarcinomas
TCGA-F2-A44G-01A	233	1	female	79	G2	T3	N1	M0	stage IIB	Head of pancreas	Complete Remission/Response	Adenomas and Adenocarcinomas
TCGA-HZ-8638-01A	151	1	female	84	GX	T1	N0	MX	stage IA	Head of pancreas	Complete Remission/Response	Cystic, Mucinous and Serous Neoplasms
TCGA-3A-A9IU-01A	458	1	male	65	G3	T3	N1	MX	stage IIB	Head of pancreas		Ductal and Lobular Neoplasms
TCGA-2J-AABR-01A	438	0	female	60	G3	T3	N0	M0	stage IIA	Overlapping lesion of pancreas	Progressive Disease	Ductal and Lobular Neoplasms
TCGA-2J-AABA-01A	607	1	male	55	G2	T3	N1	M0	stage IIB	Head of pancreas	Progressive Disease	Ductal and Lobular Neoplasms
TCGA-F2-6880-01A	295	0	male	70	G1	T3	N1	M0	stage IIB	Head of pancreas		Adenomas and Adenocarcinomas
TCGA-F2-A7TX-01A	95	1	male	77	G3	T3	N1	M0	stage IIB	Head of pancreas		Ductal and Lobular Neoplasms
TCGA-HZ-A4BK-01A	657	0	male	72	G3	T3	N1	MX	stage IIB	Head of pancreas	Progressive Disease	Adenomas and Adenocarcinomas
TCGA-HZ-A77P-01A	330	0	male	77	G1	T3	N1	MX	stage IIB	Head of pancreas	Complete Remission/Response	Adenomas and Adenocarcinomas
TCGA-3A-A9J0-01A	743	0	male	75	G2	T3	N1	MX	stage IIB	Head of pancreas		Ductal and Lobular Neoplasms
TCGA-HZ-A8P1-01A	7	0	male	81	G1	T2	N0	MX	stage IB	Tail of pancreas		Ductal and Lobular Neoplasms
TCGA-2L-AAQL-01A	292	1	male	82	G3	T3	N1	MX	stage IIB	Head of pancreas	Progressive Disease	Ductal and Lobular Neoplasms
TCGA-HZ-8317-01A	378	1	female	69	G1	T3	N1	MX	stage IIB	Head of pancreas	Progressive Disease	Ductal and Lobular Neoplasms
TCGA-HZ-7920-01A	236	1	male	71	G2	T2	N0	MX	stage IB	Head of pancreas	Complete Remission/Response	Ductal and Lobular Neoplasms
TCGA-HZ-A49I-01A	308	1	male	77	G2	T3	N1	MX	stage IIB	Head of pancreas	Progressive Disease	Ductal and Lobular Neoplasms
TCGA-HZ-A9TJ-01A	603	0	male	70	G2	T3	N0	M1	stage IV	Tail of pancreas		Adenomas and Adenocarcinomas
TCGA-YB-A89D-01A	350	0	male	59	G2	T3	N1	MX	stage IIB	Body of pancreas	Complete Remission/Response	Ductal and Lobular Neoplasms
TCGA-IB-7649-01A	467	1	female	73	G2	T3	N1	M0	stage IIB	Head of pancreas	Partial Remission/Response	Ductal and Lobular Neoplasms
TCGA-LB-A8F3-01A	379	0	female	64	G1	T3	N0	MX	stage IIA	Head of pancreas		Ductal and Lobular Neoplasms
TCGA-2J-AAB8-01A	80	0	male	71	G3	T3	N1	M0	stage IIB	Head of pancreas		Ductal and Lobular Neoplasms
TCGA-3A-A9IR-01A	1542	0	female	64	G1	T2	N0	MX	stage IB	Tail of pancreas	Complete Remission/Response	Adenomas and Adenocarcinomas
TCGA-2L-AAQE-01A	684	1	male	56	G2	T3	N1	M0	stage IIB	Head of pancreas	Progressive Disease	Ductal and Lobular Neoplasms
TCGA-3A-A9I7-01A	1323	0	male	45	G2	T3	N1	MX	stage IIB	Head of pancreas		Ductal and Lobular Neoplasms
TCGA-LB-A9Q5-01A	313	1	female	63	G3	T3	N1	MX	stage IIB	Head of pancreas		Ductal and Lobular Neoplasms
TCGA-HZ-7924-01A	840	0	female	60	G2	T3	N0	MX	stage IIA	Head of pancreas	Complete Remission/Response	Ductal and Lobular Neoplasms
TCGA-HZ-8002-01A	366	1	male	61	G2	T3	N1	MX	stage IIB	Head of pancreas		Ductal and Lobular Neoplasms
TCGA-FB-AAPY-01A	1059	1	male	71	G2	T2	N1	MX	stage IIB	Head of pancreas	Complete Remission/Response	Ductal and Lobular Neoplasms
TCGA-F2-A44H-01A	586	0	male	65	G2	T3	N0	M0	stage IIA	Head of pancreas	Complete Remission/Response	Adenomas and Adenocarcinomas
TCGA-IB-A5SO-01A	365	1	male	71	G2	T3	N1	M0	stage IIB	Head of pancreas	Progressive Disease	Ductal and Lobular Neoplasms
TCGA-FB-AAQ3-01A	31	1	female	65	G2	T3	N1	MX	stage IIB	Head of pancreas		Ductal and Lobular Neoplasms
TCGA-HZ-7918-01A	969	0	male	72	G3	T3	N1	M0	stage IIB	Head of pancreas	Complete Remission/Response	Ductal and Lobular Neoplasms
TCGA-H8-A6C1-01A	671	0	male	53	G2	T3	N0	MX	stage IIA	Head of pancreas	Complete Remission/Response	Adenomas and Adenocarcinomas

## Sheet: supplemental Table S3
id	coef	HR	HR.95L	HR.95H	pvalue
JAG1	0.634038	1.88521	1.33778	2.65665	0.000291521
CCND2	-0.454202	0.634954	0.491771	0.819827	0.000494576
LRPAP1	-0.832461	0.434978	0.256539	0.737532	0.00200121
TNFRSF21	0.490853	1.63371	1.18884	2.24505	0.00247379
APOH	-0.202487	0.816697	0.705265	0.945735	0.00682217
SPP1	0.161738	1.17555	1.04142	1.32696	0.00888364
VTN	-0.203931	0.815519	0.699941	0.950181	0.00891369
ITGAV	0.374287	1.45396	1.09052	1.93852	0.0107596
S100A4	0.141381	1.15186	1.01629	1.30552	0.0269073
FGFR1	-0.304167	0.737738	0.558129	0.975145	0.0326163
LPL	-0.233506	0.791753	0.628772	0.99698	0.0470681

## Sheet: supplemental Table S4
	from	to	pvalue	cor	weight	color
14	FGFR1	LPL	2.01397e-08	0.42962	7.69595	#FB9A99
15	TNFRSF21	LPL	3.24968e-06	-0.36082	5.48816	#C6DBEF
16	CCND2	LPL	3.61456e-05	0.32205	4.44194	#FB9A99
26	TNFRSF21	FGFR1	4.98066e-06	-0.354295	5.30271	#C6DBEF
27	CCND2	FGFR1	0	0.601069	Inf	#FB9A99
33	APOH	FGFR1	6.80635e-05	0.310978	4.16709	#FB9A99
38	CCND2	TNFRSF21	3.38318e-06	-0.36021	5.47067	#C6DBEF
40	JAG1	TNFRSF21	3.78067e-06	0.358523	5.42243	#FB9A99
42	S100A4	TNFRSF21	2.45096e-06	0.365056	5.61066	#FB9A99
62	JAG1	ITGAV	9.67045e-08	0.409944	7.01455	#FB9A99
63	SPP1	ITGAV	6.60965e-06	0.349895	5.17982	#FB9A99
76	VTN	JAG1	1.37349e-06	-0.373579	5.86217	#C6DBEF
87	VTN	SPP1	1.62007e-07	0.403191	6.79047	#FB9A99

## Sheet: supplemental Table S5
id	Cluster	Project	TP53	KRAS	Fustat	Gender	Age	Stage	KEGG_OLFACTORY_TRANSDUCTION	KEGG_GLYCINE_SERINE_AND_THREONINE_METABOLISM	KEGG_BETA_ALANINE_METABOLISM	KEGG_PRIMARY_BILE_ACID_BIOSYNTHESIS	KEGG_FATTY_ACID_METABOLISM	KEGG_TRYPTOPHAN_METABOLISM	KEGG_VALINE_LEUCINE_AND_ISOLEUCINE_DEGRADATION	KEGG_PPAR_SIGNALING_PATHWAY	KEGG_NEUROACTIVE_LIGAND_RECEPTOR_INTERACTION	KEGG_PROXIMAL_TUBULE_BICARBONATE_RECLAMATION	KEGG_PYRUVATE_METABOLISM	KEGG_TYROSINE_METABOLISM	KEGG_PROPANOATE_METABOLISM	KEGG_RENIN_ANGIOTENSIN_SYSTEM	KEGG_TAURINE_AND_HYPOTAURINE_METABOLISM	KEGG_PANTOTHENATE_AND_COA_BIOSYNTHESIS	KEGG_REGULATION_OF_AUTOPHAGY	KEGG_PRION_DISEASES	KEGG_SELENOAMINO_ACID_METABOLISM	KEGG_GLYCOSPHINGOLIPID_BIOSYNTHESIS_GANGLIO_SERIES	KEGG_COMPLEMENT_AND_COAGULATION_CASCADES	KEGG_BUTANOATE_METABOLISM	KEGG_ABC_TRANSPORTERS	KEGG_PROTEIN_EXPORT	KEGG_LONG_TERM_DEPRESSION	KEGG_LYSINE_DEGRADATION	KEGG_T_CELL_RECEPTOR_SIGNALING_PATHWAY	KEGG_B_CELL_RECEPTOR_SIGNALING_PATHWAY	KEGG_FC_EPSILON_RI_SIGNALING_PATHWAY	KEGG_FC_GAMMA_R_MEDIATED_PHAGOCYTOSIS
TCGA-2J-AAB1-01A	ClusterA	TCGA	Normal	Abnormal	Dead	Male	>=65	II	0.0355807	-0.0604479	0.209424	0.299723	0.363117	0.172026	0.14919	0.0569781	0.171779	0.244567	-0.120676	0.33969	0.21725	0.0199444	0.115069	0.0314625	-0.239735	-0.0325278	0.0729764	-0.447843	0.0921658	0.186408	0.166384	-0.715262	-0.176469	-0.154049	0.121743	0.0210444	-0.121026	-0.0046893
TCGA-2J-AAB4-01A	ClusterA	TCGA	Abnormal	Abnormal	Live	Male	<65	II	0.118508	0.123456	-0.174717	0.00185686	0.157411	0.339351	0.0899707	0.0692206	-0.0494215	0.313167	0.17947	0.196776	0.087982	-0.112688	0.47076	-0.0636306	-0.10546	0.248271	0.177507	-0.189674	0.365867	0.304832	-0.138897	-0.178735	0.195705	-0.153225	0.165686	0.0760491	0.0222213	0.128105
TCGA-2J-AAB6-01A	ClusterA	TCGA	Abnormal	Abnormal	Dead	Male	>=65	II	0.152057	0.122413	-0.319707	-0.39652	-0.579505	-0.155866	-0.406824	-0.415927	0.0815102	-0.429365	-0.0194067	-0.195872	-0.445493	0.166294	-0.429861	0.0783579	0.0223414	-0.129948	-0.206608	-0.0814111	-0.248997	-0.399927	-0.195251	0.282823	-0.0490483	-0.00673781	-0.146496	-0.126714	-0.0636359	0.0838293
TCGA-2J-AAB8-01A	ClusterA	TCGA	Abnormal	Normal	Live	Male	>=65	II	0.0658005	-0.339332	0.0837886	-0.0459978	-0.253891	-0.218548	-0.0149436	-0.126893	-0.238085	-0.192377	-0.169159	-0.119789	0.00876151	-0.138264	-0.361024	-0.240659	-0.11892	-0.0177641	-0.0491742	-0.0913509	-0.380959	-0.112983	-0.0469644	0.254265	0.0070144	-0.217819	-0.230568	-0.256376	-0.0473574	0.0159589
TCGA-2J-AAB9-01A	ClusterB	TCGA	Normal	Normal	Dead	Female	>=65	II	0.209555	0.575768	0.280258	0.272265	0.0769251	0.343382	0.288963	0.216213	0.423821	0.345012	0.280619	0.154235	0.345995	0.259122	0.556297	0.0719426	0.117476	0.321252	0.376381	0.149325	0.426777	0.0974666	0.052504	0.160455	0.302151	0.0898239	0.262553	0.129611	0.01967	0.21033
TCGA-2J-AABA-01A	ClusterA	TCGA	Normal	Normal	Dead	Male	<65	II	0.0850658	0.228532	-0.00602413	0.241735	0.199218	-0.15273	-0.222013	0.09088	-0.103697	-0.484715	-0.352264	0.194101	-0.262997	0.0745853	0.338269	-0.330066	-0.15201	-0.169213	0.0130065	-0.117417	-0.0177103	-0.274472	-0.00697308	-0.379087	-0.236898	-0.242118	0.0143744	-0.147285	-0.120288	-0.109757
TCGA-2J-AABE-01A	ClusterA	TCGA	Normal	Abnormal	Live	Male	>=65	II	-0.00671864	-0.456774	-0.144635	0.138081	-0.171919	-0.242835	-0.0978873	-0.16795	-0.0331452	-0.0127767	-0.257886	-0.162804	-0.0653613	0.0455443	0.359358	-0.38825	0.0164284	0.0291893	-0.235263	0.265852	0.0836341	0.127574	-0.185231	-0.669601	-0.0843187	-0.00221716	-0.167239	0.0189099	0.135937	0.217216
TCGA-2J-AABF-01A	ClusterA	TCGA	Abnormal	Normal	Dead	Male	>=65	II	0.186843	0.0501136	-0.0462105	-0.0186863	0.0758446	0.249748	-0.142529	0.0784755	-0.0609992	0.15279	-0.137073	-0.0623068	-0.0527508	0.0873102	0.120274	0.269182	0.030918	0.359112	0.398638	-0.50967	0.384701	0.0651922	0.381415	-0.660397	0.101657	0.293279	0.272917	0.273903	0.0864281	0.319783
TCGA-2J-AABH-01A	ClusterA	TCGA	Abnormal	Abnormal	Live	Male	<65	II	0.0532283	-0.102356	-0.137478	-0.00540385	0.130799	-0.0200114	-0.0242796	0.165613	-0.0703516	0.197476	0.0836016	-0.215507	0.309552	-0.204837	-0.258643	-0.502388	0.0443232	-0.111682	0.109519	-0.166207	0.0076188	0.238245	-0.232997	-0.540353	-0.0717762	0.19769	-0.217619	-0.183404	-0.158042	-0.0602307
TCGA-2J-AABI-01A	ClusterA	TCGA	Abnormal	Abnormal	Live	Female	<65	II	0.0456678	-0.436471	-0.577952	-0.712843	-0.524635	-0.397959	-0.502164	-0.510698	-0.418045	-0.681047	-0.446533	-0.191304	-0.564957	-0.552465	-0.496994	-0.4364	-0.301388	-0.0659576	-0.241595	-0.039908	-0.408532	-0.522249	-0.466466	-0.648713	-0.38158	-0.154508	-0.122495	-0.0982544	-0.180654	-0.250087
TCGA-2J-AABK-01A	ClusterB	TCGA	Normal	Normal	Live	Male	>=65	II	0.155621	-0.075884	0.238614	-0.0455911	0.260799	0.051059	0.233403	0.0364981	-0.136759	0.497624	0.263773	0.0664303	0.112881	-0.313093	0.378018	-0.168779	0.0704688	-0.0859299	0.213003	-0.473332	-0.237149	0.383757	-0.168869	-0.099669	0.0472377	0.0313104	-0.359449	-0.277391	-0.29512	-0.323179
TCGA-2J-AABO-01A	ClusterA	TCGA	Abnormal	Abnormal	Live	Male	<65	II	0.160816	-0.230933	0.235756	-0.463485	-0.33312	0.175187	-0.38626	-0.247667	0.251371	0.0865622	-0.411384	0.204389	-0.137505	-0.165954	0.162249	-0.19734	-0.203058	-0.326601	-0.258227	0.11299	-0.264256	-0.0539342	0.0302319	0.0885084	0.0216541	-0.309415	-0.0985195	-0.188017	-0.11746	-0.152175
TCGA-2J-AABP-01A	ClusterA	TCGA	Abnormal	Normal	Live	Female	<65	II	0.114277	-0.0195205	-0.270677	-0.398284	-0.443639	-0.223303	-0.261955	-0.317053	-0.00346636	-0.536677	0.0368108	-0.31064	-0.407202	0.136105	-0.552665	0.0948315	0.0882049	0.190819	-0.333965	0.528072	-0.278784	-0.399208	-0.224602	0.250268	-0.202188	-0.122566	0.0254982	0.0390447	-0.0208542	0.15597
TCGA-2J-AABT-01A	ClusterB	TCGA	Abnormal	Abnormal	Live	Female	>=65	II	0.222361	-0.0186038	0.0528843	0.161663	0.266779	0.217315	0.335001	0.147208	0.246281	0.152841	0.418227	0.145096	0.438127	-0.187922	-0.664179	-0.424792	-0.0534309	0.207252	-0.395826	-0.0621648	-0.197795	0.0850664	0.0830462	-0.614719	0.315168	0.266575	0.236244	0.0610711	0.237437	0.115717
TCGA-2J-AABV-01A	ClusterB	TCGA	Normal	Normal	Dead	Male	>=65	II	0.0992091	0.52343	0.373422	-0.0962261	0.46878	0.289486	0.556131	0.185637	0.0880425	0.211313	0.235893	0.474524	0.250742	0.179414	0.480873	0.354098	0.077018	-0.23741	0.222035	-0.051967	0.126696	0.43524	-0.121245	0.419097	-0.298173	0.0452439	-0.409849	-0.444188	-0.268112	-0.522361
TCGA-2L-AAQE-01A	ClusterA	TCGA	Abnormal	Abnormal	Dead	Male	<65	II	-0.00240026	-0.0862146	-0.0578258	-0.24199	-0.228331	-0.389983	-0.109468	0.126808	-0.232721	-0.301479	-0.271425	-0.059305	-0.425253	-0.163757	-0.358799	-0.0143246	-0.149795	-0.290676	0.151948	-0.152939	-0.17933	-0.251566	-0.132165	-0.31805	-0.178588	-0.220276	0.165756	0.106479	0.05235	-0.0292119
TCGA-2L-AAQI-01A	ClusterA	TCGA	Abnormal	Abnormal	Dead	Male	>=65	II	0.172448	0.250255	0.339723	0.292404	0.498747	0.144549	0.397064	0.224191	0.037679	0.642122	0.29323	0.0164913	0.588055	-0.073415	0.395766	-0.0120787	-0.0977899	-0.0622031	0.280596	-0.462767	0.212628	0.476931	0.00561285	0.374432	0.0795597	0.0888806	-0.196695	-0.117924	-0.238511	-0.14222
TCGA-2L-AAQJ-01A	ClusterA	TCGA	Abnormal	Abnormal	Dead	Female	<65	III	0.0225508	-0.354638	-0.329578	-0.223384	-0.301404	-0.178132	-0.487393	-0.136097	-0.0344642	-0.23981	-0.0791201	-0.195151	-0.239301	-0.293365	0.00362164	-0.329169	-0.0911506	0.0625319	-0.238201	-0.226295	-0.182417	-0.299413	-0.0220393	-0.0615517	-0.0131445	-0.219019	0.294006	0.236831	0.0856456	0.193693
TCGA-2L-AAQL-01A	ClusterB	TCGA	Abnormal	Abnormal	Dead	Male	>=65	II	0.00528276	0.0143057	0.030203	0.184016	0.0322228	0.143052	-0.180951	0.0401492	0.326674	0.150251	0.00647995	0.154958	-0.136296	-0.0448877	0.317209	-0.0153251	0.0119269	-0.0283969	-0.340732	0.208459	0.141595	0.105965	-0.0969134	-0.219369	-0.139592	-0.388686	-0.355078	-0.217357	-0.272863	-0.263167
TCGA-3A-A9I5-01A	ClusterB	TCGA	Normal	Normal	Live	Male	<65	NA	0.0202552	0.159033	0.200928	0.124861	0.146603	0.213426	0.147257	-0.0719518	-0.0322209	-0.189428	0.119075	0.191884	0.0380937	0.41589	0.59402	0.125234	0.0244329	0.00874221	-0.0647352	0.13445	0.188329	0.0319821	-0.00598667	0.423358	-0.235854	-0.136522	-0.468823	-0.361088	-0.363588	-0.374885
TCGA-3A-A9I7-01A	ClusterA	TCGA	Normal	Normal	Live	Male	<65	II	0.192678	0.209531	0.0800835	0.0252121	0.393368	0.151763	0.112663	0.240623	0.0487118	0.112871	0.24327	-0.0280399	0.171536	0.420067	-0.548854	0.137194	-0.211416	-0.171989	-0.188825	0.156827	-0.382826	0.0949309	0.314067	-0.478166	0.0450115	0.0782664	0.2553	0.15196	0.24287	0.21022
TCGA-3A-A9I9-01A	ClusterA	TCGA	Abnormal	Abnormal	Dead	Male	>=65	II	0.149082	0.244826	0.191406	0.0373857	-0.00126024	0.0427581	0.223048	0.0763905	0.0143777	0.157635	0.0161843	0.149126	0.126873	-0.180764	0.259808	0.158803	0.0315911	-0.150273	0.199836	-0.447014	0.148086	0.276778	0.0916885	-0.135086	-0.231932	-0.168173	-0.360061	-0.295829	-0.212517	-0.165904
TCGA-3A-A9IB-01A	ClusterA	TCGA	Abnormal	Abnormal	Dead	Female	>=65	II	-0.013312	0.0150164	-0.123171	0.189818	-0.296661	-0.168745	-0.442727	-0.0254788	-0.0541601	-0.245366	-0.348004	0.286568	-0.492348	0.435786	-0.384785	-0.19826	0.157418	0.186076	-0.238621	0.359405	0.419164	-0.350626	0.187965	0.00475603	-0.0507805	-0.294689	-0.0191986	-0.0917605	-0.0869465	0.0758853
TCGA-3A-A9IC-01A	ClusterA	TCGA	Abnormal	Abnormal	Dead	Female	<65	II	0.14845	-0.290178	-0.414345	0.00520611	-0.383998	-0.461998	-0.40217	-0.352466	-0.00264891	-0.487181	-0.23998	-0.149317	-0.448146	-0.117036	-0.330285	0.0876764	-0.0935543	0.199907	-0.458272	0.425418	-0.172743	-0.360818	-0.178412	-0.205343	-0.183128	-0.130133	-0.150067	-0.210943	-0.2233	-0.0789205
TCGA-3A-A9IH-01A	ClusterA	TCGA	Abnormal	Abnormal	Live	Female	>=65	I	0.142935	-0.229382	0.0498116	-0.467405	-0.0641	-0.0469682	0.23391	-0.192254	-0.020767	0.116488	0.214124	-0.0211684	0.125744	-0.284225	0.0883169	-0.151888	0.0330842	-0.262034	-0.125519	-0.333871	-0.359473	0.234147	-0.0613146	0.108087	0.0742225	0.0105079	-0.231434	-0.0434755	-0.103693	-0.0918259
TCGA-3A-A9IJ-01A	ClusterB	TCGA	Normal	Normal	Live	Male	>=65	I	0.139762	-0.0402385	0.108056	0.102838	-0.0403562	-0.276479	0.072409	-0.0777372	-0.00333883	0.0699304	0.20614	0.00506889	-0.0440164	-0.298227	0.0146738	-0.233238	0.136966	-0.133607	-0.160604	0.409259	-0.403749	0.0231267	-0.0977376	0.136421	-0.160949	-0.237147	-0.452685	-0.505777	-0.318659	-0.511392
TCGA-3A-A9IL-01A	ClusterB	TCGA	Normal	Normal	Live	Female	<65	I	0.128873	-0.0195774	-0.364964	-0.204537	-0.308662	-0.183175	-0.208205	-0.343617	-0.0454569	0.0621496	-0.220723	0.132543	-0.263111	-0.212112	-0.197125	-0.177028	0.0590243	-0.221628	-0.204859	0.193196	-0.236558	-0.294931	-0.0192345	0.0205287	-0.169265	-0.0598126	-0.52527	-0.62247	-0.392624	-0.490418
TCGA-3A-A9IN-01A	ClusterB	TCGA	Normal	Normal	Live	Female	<65	I	0.205539	-0.0215616	-0.212893	-0.17367	-0.283002	-0.276824	-0.428992	-0.0142955	0.217111	-0.275758	-0.220517	-0.167214	-0.424789	-0.0658515	0.0626027	-0.204284	0.100384	0.0951778	-0.40626	0.114558	-0.11628	-0.0741952	0.0608798	-0.0135421	0.0201111	-0.200689	-0.422261	-0.518204	-0.225071	-0.421162
TCGA-3A-A9IO-01A	ClusterB	TCGA	Normal	Normal	Live	Male	<65	NA	0.11319	0.0348109	0.0519347	-0.0219499	-0.0413469	0.0720306	0.217726	-0.253232	-0.116336	0.304921	0.322148	-0.0491325	0.197398	-0.0164208	-0.222968	0.107674	0.187548	-0.23591	-0.0490084	0.505618	-0.42928	-0.00227703	0.0158229	0.546632	-0.0330905	-0.0125889	-0.455765	-0.500619	-0.182168	-0.451086
TCGA-3A-A9IR-01A	ClusterB	TCGA	Normal	Normal	Live	Female	<65	I	0.151581	-0.169305	-0.0292825	-0.0459359	0.0209696	-0.250505	0.122313	-0.258555	-0.164642	-0.266556	-0.0597777	-0.0417593	-0.0375302	-0.440884	-0.591275	0.251282	0.13116	-0.273859	-0.169123	-0.0732234	-0.562339	-0.109833	-0.112595	0.413633	-0.13383	-0.144628	-0.368836	-0.499405	-0.219156	-0.467578
TCGA-3A-A9IS-01A	ClusterB	TCGA	Normal	Normal	Live	Male	>=65	I	-0.0638186	-0.016546	-0.322313	0.13834	-0.298237	-0.348959	-0.192973	-0.166634	-0.186491	-0.0230467	-0.140952	-0.134728	-0.244532	-0.274007	-0.445933	-0.216006	0.0362831	-0.370125	0.0520032	0.205977	-0.446676	-0.211759	-0.0279462	0.226136	0.0478343	0.0318069	-0.434182	-0.512159	-0.247571	-0.507491
TCGA-3A-A9IU-01A	ClusterA	TCGA	Abnormal	Abnormal	Dead	Male	>=65	II	0.0290156	-0.520811	-0.434247	-0.599714	-0.495449	-0.485508	-0.222517	-0.493143	-0.406398	-0.536209	-0.470219	-0.233198	-0.459723	-0.175651	-0.55597	-0.157024	0.0127032	-0.405269	-0.27674	-0.470712	-0.177975	-0.444817	-0.398058	-0.257165	-0.12405	-0.123982	-0.232191	-0.118899	-0.29273	-0.24398
TCGA-3A-A9IV-01A	ClusterB	TCGA	Normal	Normal	Live	Female	<65	I	0.241211	0.0777073	0.0295534	0.0291302	-0.0258251	-0.123645	0.249789	-0.101481	0.0229181	-0.207665	0.203896	-0.276216	0.122952	-0.137308	-0.207105	-0.0279008	0.296626	-0.252078	-0.238166	0.200239	-0.152474	0.033375	0.139154	0.561717	0.0735623	0.115903	-0.512755	-0.526943	-0.299399	-0.381463
TCGA-3A-A9IX-01A	ClusterB	TCGA	Normal	Normal	Live	Male	<65	I	0.185765	0.409176	0.277186	0.315791	0.144635	0.123688	-0.0233772	0.0447706	0.332468	0.357874	-0.381811	-0.110899	0.148497	0.14833	0.568547	-0.161027	-0.122768	0.27932	0.249084	0.18676	0.256292	-0.193218	-0.0485181	-0.108175	0.189435	0.00829112	0.340192	0.39287	0.160785	0.183059
TCGA-3A-A9IZ-01A	ClusterA	TCGA	Abnormal	Abnormal	Dead	Male	<65	II	0.120613	-0.121339	-0.286359	-0.509704	-0.0190503	-0.256908	-0.169544	-0.0155281	-0.277805	-0.273989	-0.00735624	-0.135777	-0.17858	-0.122064	-0.389239	-0.174025	-0.237928	-0.159481	-0.186209	-0.168875	0.00731773	-0.00188152	-0.188721	0.176532	-0.0527635	-0.188714	-0.200296	-0.274262	-0.172733	-0.266926
TCGA-3A-A9J0-01A	ClusterA	TCGA	Abnormal	Normal	Live	Male	>=65	II	-0.0437814	-0.0528406	-0.0314081	-0.430755	-0.0299538	0.0192785	0.227056	0.117797	-0.258441	-0.50866	0.090386	0.357307	0.328379	-0.240645	0.0797763	-0.0563555	0.0386136	-0.408634	0.147121	-0.173222	-0.400383	0.166138	-0.0770505	-0.321163	-0.0993123	-0.0478842	-0.133091	0.00659422	0.0597951	0.00147357
TCGA-3E-AAAY-01A	ClusterB	TCGA	Abnormal	Normal	Live	Male	>=65	II	0.163578	0.0954884	0.27287	0.369784	0.208061	0.301342	0.0670234	0.0964674	0.0557078	0.361432	-0.00123238	-0.061977	-0.0916183	0.079913	0.6216	0.336361	0.238441	0.209115	0.218206	-0.418645	0.325008	-0.0728621	0.192863	-0.274513	-0.251314	-0.365734	0.0152888	0.0355312	-0.169112	0.0278946
TCGA-3E-AAAZ-01A	ClusterA	TCGA	Normal	Abnormal	Dead	Male	>=65	II	0.112477	-0.0734877	-0.142848	-0.521679	-0.0677731	-0.148473	-0.00945166	-0.277492	-0.0940513	0.0425772	0.0380487	0.167975	0.19834	-0.165893	-0.547767	-0.553455	0.187261	-0.413056	-0.162666	-0.571705	-0.481195	-0.09542	-0.362332	-0.309063	-0.075587	0.181702	-0.344893	-0.356824	-0.163	-0.248852
TCGA-F2-6879-01A	ClusterA	TCGA	Abnormal	Abnormal	Dead	Male	<65	II	0.119669	-0.452537	-0.115609	-0.253062	-0.194141	-0.263059	0.269554	-0.111747	-0.30933	-0.124003	0.0439954	-0.40929	0.273754	-0.0328085	-0.237506	-0.452042	-0.14987	-0.0165844	0.069075	-0.265436	-0.374075	0.0338956	-0.219588	0.0393216	-0.00290704	0.100745	-0.127006	-0.104855	-0.0163215	0.0214296
TCGA-F2-A44G-01A	ClusterA	TCGA	Normal	Abnormal	Dead	Female	>=65	II	0.151455	-0.210622	-0.171146	-0.48933	-0.271205	-0.0901331	-0.231715	-0.0989093	-0.370645	-0.126145	-0.126839	-0.290941	-0.196373	-0.22393	-0.381802	-0.0408094	-0.196988	-0.0823523	0.0897775	-0.301117	-0.162054	-0.133698	-0.178438	-0.248145	-0.204522	-0.0873573	-0.075914	0.0248009	-0.0230619	-0.0268046
TCGA-F2-A44H-01A	ClusterB	TCGA	Normal	Normal	Live	Male	>=65	II	0.203444	0.472929	0.469299	0.451127	0.23731	0.396412	0.415494	0.0468824	0.358276	0.471676	0.188916	0.0842607	0.280392	0.332905	0.272684	0.488143	0.198346	0.514303	0.338993	0.476524	0.450148	0.344497	0.352136	-0.00266799	0.193344	0.300322	0.0719012	0.115482	0.318647	0.273156
TCGA-F2-A7TX-01A	ClusterA	TCGA	Abnormal	Abnormal	Dead	Male	>=65	II	0.125216	0.354283	0.357629	-0.0897662	0.356787	0.300981	0.335999	0.210264	0.214813	0.000524465	0.293425	0.180228	0.208499	0.00628362	-0.474875	0.529664	0.0749839	0.238073	0.145493	-0.370776	0.172163	0.234861	-0.185775	0.394094	0.284416	0.405909	0.372932	0.359764	0.256812	0.196806
TCGA-F2-A8YN-01A	ClusterA	TCGA	Normal	Normal	Live	Male	>=65	II	0.10143	0.0933733	0.278186	0.496235	0.322473	-0.0413607	0.524901	0.19419	-0.164344	0.0626797	0.350861	0.18603	0.340152	-0.447433	-0.0536785	0.31371	-0.0564622	-0.231372	0.449597	-0.0177194	0.127265	0.373492	0.0189785	-0.0573935	-0.118495	0.0754133	-0.196715	-0.20199	0.0467988	0.110098
TCGA-FB-A545-01A	ClusterA	TCGA	Abnormal	Abnormal	Dead	Female	>=65	II	0.0632509	-0.251263	-0.420198	-0.556463	-0.545489	-0.510783	-0.564478	-0.372534	-0.285704	-0.389851	-0.391715	-0.258075	-0.469966	-0.292159	-0.400082	-0.23015	0.0490761	-0.368986	-0.309294	-0.469526	-0.358953	-0.5244	-0.154114	-0.541084	-0.0566647	-0.137054	-0.241223	-0.211672	-0.15342	-0.0838612
TCGA-FB-A5VM-01A	ClusterA	TCGA	Abnormal	Abnormal	Dead	Male	>=65	I	0.115245	-0.038864	-0.200287	-0.465772	-0.337844	0.0594087	-0.38508	-0.168355	0.0633132	-0.499973	-0.255918	0.178061	-0.457313	-0.125904	-0.506108	-0.122249	0.167644	0.07228	-0.318535	0.326957	-0.213416	-0.341854	-0.280571	-0.205159	-0.302137	-0.174451	-0.162499	-0.162863	-0.183532	-0.208508
TCGA-FB-A78T-01A	ClusterB	TCGA	Abnormal	Normal	Dead	Female	>=65	II	0.145729	-0.0518357	0.0423726	-0.357713	0.0716033	0.0228937	-0.109412	-0.09765	-0.288955	0.187503	-0.229958	-0.134465	0.00802364	-0.332764	0.299523	-0.244994	0.101464	-0.177788	0.215767	-0.667923	-0.19005	-0.0761265	-0.0373051	-0.57801	-0.335636	0.130205	-0.268502	-0.247653	-0.102136	0.0534653
TCGA-FB-A7DR-01A	ClusterA	TCGA	Normal	Normal	Dead	Male	<65	II	0.147721	0.17398	-0.217658	-0.198887	-0.154244	-0.0166334	-0.346571	0.0129985	0.17183	0.24309	0.0546763	0.102486	-0.364692	0.193585	-0.481946	-0.231618	0.223186	0.446132	-0.377269	0.285913	0.178281	-0.31584	0.169558	-0.2134	0.114081	-0.00561163	0.0442383	-0.112428	0.120786	0.0595749
TCGA-FB-AAPP-01A	ClusterA	TCGA	Normal	Normal	Dead	Male	>=65	II	-0.0622353	-0.0543287	-0.0974551	-0.249471	0.297134	-0.0902625	0.320309	-0.1836	-0.360018	-0.126907	0.195167	-0.0462177	0.249198	-0.466745	-0.640105	-0.0680429	0.125404	-0.555462	0.147951	-0.000684541	-0.572958	0.310742	-0.0915536	0.472645	-0.25132	0.35574	-0.395905	-0.409873	-0.247283	-0.248407
TCGA-FB-AAPQ-01A	ClusterB	TCGA	Normal	Abnormal	Dead	Male	>=65	II	-0.0116603	-0.11065	-0.194815	0.0107256	-0.104972	0.108327	-0.0656053	0.107555	-0.118472	0.106388	0.207943	-0.163759	0.190774	0.0714484	0.254967	0.0500331	0.151309	0.0751655	-0.0543563	-0.421979	-0.0186948	0.171942	0.00676741	0.313398	-0.0550901	-0.0325397	-0.14631	-0.197144	-0.228604	-0.27549
TCGA-FB-AAPS-01A	ClusterB	TCGA	Normal	Normal	Live	Female	<65	II	0.173266	-0.344483	-0.489673	-0.294379	-0.456412	-0.258969	-0.484855	-0.0710266	0.0135675	-0.277816	-0.271546	-0.414814	-0.502656	-0.0252198	-0.159885	-0.284727	0.0070025	0.047125	-0.530646	0.514554	-0.0732024	-0.419106	-0.249109	-0.216176	-0.188565	-0.271058	0.157562	0.195629	0.0633296	0.111876
TCGA-FB-AAPU-01A	ClusterA	TCGA	Normal	Abnormal	Dead	Female	<65	II	0.0538459	-0.260427	-0.292015	-0.254685	0.0277387	-0.132835	-0.152104	0.037617	-0.314927	-0.075715	0.141598	-0.138796	0.239699	-0.502211	-0.200821	-0.349577	-0.214299	-0.223272	0.115687	-0.584552	-0.539581	0.0824491	-0.0515219	0.0508081	-0.127018	0.152463	-0.204071	-0.117917	-0.238706	-0.0939723
TCGA-FB-AAPY-01A	ClusterB	TCGA	Abnormal	Normal	Dead	Male	>=65	II	0.203413	-0.142624	-0.184412	-0.0344223	0.235543	0.250008	-0.0090594	0.149611	-0.106273	0.154046	0.139974	0.189451	-0.124864	-0.00716027	0.262139	-0.0435091	-0.297894	-0.0162243	0.348193	-0.235737	0.227898	0.17067	-0.187432	-0.568339	-0.157089	-0.230444	0.0513873	0.102504	0.102839	0.0519717
TCGA-FB-AAPZ-01A	ClusterA	TCGA	Abnormal	Abnormal	Live	Male	<65	II	0.0783345	-0.179088	-0.183929	-0.33523	-0.0242468	-0.169296	-0.39976	0.166046	0.131587	0.196333	-0.27179	-0.149152	-0.375787	0.267648	0.236419	-0.221628	0.0537592	0.266656	-0.300971	-0.388441	0.235661	-0.32498	-0.152338	-0.275298	0.199272	-0.186546	0.447299	0.360041	0.246169	0.261195
TCGA-FB-AAQ0-01A	ClusterA	TCGA	Abnormal	Abnormal	Dead	Male	>=65	II	0.0568711	-0.423756	-0.347683	-0.647321	-0.420535	-0.465762	-0.350382	-0.347627	-0.425883	-0.365097	-0.150838	-0.417858	-0.153217	-0.407716	-0.351291	-0.367207	0.0875767	-0.409933	0.0156552	-0.733995	-0.465803	-0.180646	-0.390054	-0.38185	-0.387861	-0.143213	-0.404908	-0.387041	-0.417567	-0.410446
TCGA-FB-AAQ1-01A	ClusterB	TCGA	Abnormal	Abnormal	Dead	Male	<65	II	-0.0424393	-0.0452945	-0.181112	-0.0275208	-0.0685598	-0.241396	-0.0841471	-0.157062	-0.08811	0.20971	-0.141692	0.0967781	-0.185742	0.261833	0.0707205	-0.051361	-0.0834174	-0.0378583	-0.160968	0.0812323	0.269359	-0.300931	-0.303824	0.267048	-0.232331	-0.222471	-0.272127	-0.232957	-0.302889	-0.275895
TCGA-FB-AAQ2-01A	ClusterA	TCGA	Abnormal	Abnormal	Dead	Female	>=65	II	-0.0186131	-0.367247	0.0885801	-0.516065	-0.183467	-0.17053	0.374524	-0.270272	-0.124754	-0.17239	0.0175836	0.272803	0.105542	-0.117932	-0.740808	0.117789	-0.121913	-0.43909	0.022368	0.0101965	-0.524239	0.117905	-0.220629	0.329605	-0.109673	0.1303	-0.234291	-0.218761	-0.228626	-0.375782
TCGA-FB-AAQ3-01A	ClusterB	TCGA	Abnormal	Abnormal	Dead	Female	>=65	II	0.12677	0.135367	-0.0326763	0.353597	0.258294	0.296422	0.278295	0.140681	-0.182205	0.0923892	0.203498	0.306626	0.0956301	-0.412231	0.113506	0.106191	0.024011	-0.365436	0.225372	0.074453	0.00466917	0.334003	-0.307685	0.122306	-0.210163	-0.443279	-0.401876	-0.427888	-0.405448	-0.406175
TCGA-FB-AAQ6-01A	ClusterA	TCGA	Abnormal	Abnormal	Dead	Male	>=65	I	-0.0187257	-0.12145	0.176411	-0.0149795	-0.111869	-0.137869	-0.029743	-0.278883	-0.203104	-0.184268	0.0896142	0.111669	0.237022	-0.212092	0.36915	0.242422	-0.271538	-0.333998	0.226795	-0.161232	-0.205906	0.241073	-0.0334022	0.112371	-0.126917	0.0684111	-0.424818	-0.359141	-0.339095	-0.437149
TCGA-H6-8124-01A	ClusterA	TCGA	Abnormal	Abnormal	Live	Female	<65	II	-0.0602927	-0.379189	-0.204958	-0.458574	-0.44603	-0.468385	-0.0912507	-0.256463	-0.301216	-0.396738	-0.196885	-0.293568	-0.157593	-0.231059	-0.438896	-0.0554398	0.0523434	-0.400076	-0.147578	-0.017734	-0.24531	-0.281889	-0.441405	0.310599	-0.028706	-0.0131851	-0.272512	-0.323695	-0.234622	-0.199741
TCGA-H6-A45N-01A	ClusterA	TCGA	Abnormal	Normal	Dead	Female	>=65	II	0.207918	0.0180281	0.047136	0.371403	0.167593	0.294251	0.0905681	0.162494	0.383699	0.297343	-0.351024	-0.180056	-0.191448	0.0317371	0.647566	0.0939057	-0.0325356	0.24033	-0.167565	0.432945	0.366253	0.139481	0.201548	-0.579289	0.343427	0.100194	0.331201	0.400695	0.359522	0.445232
TCGA-H8-A6C1-01A	ClusterA	TCGA	Abnormal	Abnormal	Live	Male	<65	II	0.119716	-0.351473	-0.411108	0.0748996	-0.0535762	-0.0964068	-0.339541	-0.064618	-0.291656	0.113101	-0.154679	-0.0894814	-0.429484	0.0133309	-0.0335505	-0.0274903	-0.263537	-0.098124	0.333197	-0.492117	0.18513	-0.272561	0.197375	-0.211178	-0.191259	-0.194417	-0.1615	-0.0523993	0.00678949	-0.0266417
TCGA-HV-A5A3-01A	ClusterA	TCGA	Abnormal	Abnormal	Dead	Male	<65	II	0.145357	-0.485841	-0.49824	-0.579449	-0.489347	-0.595638	-0.546889	-0.166332	-0.272952	-0.110941	-0.526694	-0.278869	-0.574513	-0.261586	-0.315858	-0.116461	-0.0551542	-0.43274	-0.331243	-0.314779	-0.159869	-0.552457	-0.0452737	-0.608718	-0.283481	-0.377997	-0.172191	-0.242096	-0.0790434	0.0013759
TCGA-HV-A5A4-01A	ClusterA	TCGA	Normal	Normal	Live	Female	>=65	II	0.160155	-0.215296	-0.159606	-0.312283	0.0124307	0.0763962	0.0190718	-0.130673	-0.0107449	0.0325639	-0.0990602	-0.191356	0.0105857	-0.358862	0.375044	0.0344203	-0.047311	-0.189497	0.257446	-0.209116	-0.182551	0.138508	0.166812	-0.590621	-0.100723	0.168998	-0.333564	-0.231361	-0.181986	0.0918674
TCGA-HV-A5A5-01A	ClusterB	TCGA	Normal	Normal	Live	Female	<65	II	0.169999	0.463321	0.457956	0.417725	0.421653	0.437817	0.473653	0.19415	0.312702	0.62113	0.244131	0.218089	0.387663	0.00830476	0.612384	0.183016	-0.0623937	0.227702	0.310738	0.48424	0.451515	0.446755	0.315756	-0.276683	0.240554	0.246274	0.288669	0.258171	0.143745	0.295912
TCGA-HV-A5A6-01A	ClusterA	TCGA	Abnormal	Abnormal	Dead	Female	>=65	II	0.1623	-0.396875	-0.378078	-0.387834	-0.512236	-0.3855	-0.362507	-0.345896	-0.296635	-0.545571	-0.19962	-0.356181	-0.432463	-0.445938	-0.156024	-0.248877	-0.122232	-0.391968	-0.380025	-0.213795	-0.367035	-0.190405	-0.297737	-0.066008	-0.244382	-0.339223	-0.231715	-0.268179	-0.1798	-0.0769664
TCGA-HV-A7OL-01A	ClusterA	TCGA	Abnormal	Abnormal	Live	Male	>=65	II	0.0259662	-0.170065	-0.170023	-0.484755	-0.174878	0.0166474	-0.186531	-0.208333	-0.20794	-0.453058	0.0353193	0.0679133	-0.376705	-0.248335	-0.384875	0.0796244	-0.319754	-0.398248	-0.378878	-0.0537754	-0.406986	0.156346	-0.204744	-0.37713	-0.243928	-0.328956	-0.107426	0.0999578	-0.106469	-0.20294
TCGA-HV-A7OP-01A	ClusterB	TCGA	Normal	Abnormal	Live	Male	>=65	II	0.332854	0.0906273	-0.0983444	-0.0992809	0.0356936	-0.22183	-0.178263	-0.164252	-0.234224	-0.113068	0.0183497	0.174382	-0.0590188	-0.453762	-0.115409	-0.121694	-0.308305	-0.382063	-0.167821	-0.087993	-0.324332	-0.0357695	-0.330788	-0.283806	-0.40645	-0.285949	-0.504707	-0.456983	-0.398462	-0.471947
TCGA-HV-AA8V-01A	ClusterB	TCGA	Normal	Normal	Live	Male	<65	II	0.14375	-0.0247563	-0.374415	-0.0546217	-0.325678	-0.268895	-0.490306	0.0979464	-0.161819	-0.220209	-0.305445	-0.2966	-0.344927	0.441303	0.325722	-0.0440965	-0.23129	0.140917	-0.238055	0.392259	0.183965	-0.382673	0.152019	-0.420698	-0.157639	0.0219605	-0.178239	-0.130314	-0.172704	0.00987961
TCGA-HV-AA8X-01A	ClusterA	TCGA	Abnormal	Abnormal	Dead	Female	>=65	II	0.150506	-0.396299	-0.105437	0.159054	0.0737961	0.23433	0.304427	-0.123294	-0.217728	0.201941	0.303559	-0.0811676	0.429955	0.0363417	0.0234583	-0.0733502	-0.309801	-0.405189	0.0741749	-0.288496	-0.460391	0.25695	-0.170921	-0.272749	-0.10208	0.115246	-0.406807	-0.237192	-0.289667	-0.233348
TCGA-HZ-7289-01A	ClusterA	TCGA	Normal	Normal	Dead	Male	>=65	II	0.0810044	0.2423	-0.0482733	0.0626957	-0.152022	-0.126548	-0.0607244	0.0210734	-0.146031	-0.391988	-0.0295287	0.0140654	0.035197	0.0918996	-0.632247	0.207125	-0.127813	-0.271177	-0.00961554	0.393047	-0.377048	-0.0168174	-0.0521522	0.514088	0.0297711	0.0735573	-0.303708	-0.232623	-0.0641066	-0.199725
TCGA-HZ-7918-01A	ClusterB	TCGA	Normal	Normal	Live	Male	>=65	II	0.18931	0.336901	0.409776	0.459623	0.317211	0.478887	0.297066	0.0505121	0.224225	0.384886	0.059759	0.0467398	0.511408	0.0629358	0.0665798	0.152302	0.0474206	0.264839	0.136123	0.389682	0.257343	0.213156	0.0796916	0.465758	0.22179	0.313705	0.323286	0.223087	0.213989	0.182688
TCGA-HZ-7919-01A	ClusterA	TCGA	Normal	Abnormal	Dead	Female	<65	II	0.114073	-0.11274	0.162597	0.0560308	-0.0806969	0.150806	0.0171485	0.0526717	0.138853	0.273916	0.0636241	-0.206282	0.195471	0.205325	-0.227753	0.0581861	0.0167394	-0.0943134	0.0684348	-0.393329	0.255587	0.167427	0.11204	-0.188296	0.332313	0.144043	0.246665	0.174029	0.191083	0.295049
TCGA-HZ-7922-01A	ClusterA	TCGA	Abnormal	Abnormal	Live	Female	<65	II	0.0994679	-0.267302	-0.111576	-0.00456802	-0.205425	-0.298349	-0.0957243	-0.142817	0.166255	-0.309429	-0.204677	-0.358138	0.114758	0.0283363	-0.185685	0.161254	0.0987751	-0.102453	-0.108212	0.203375	0.00541169	-0.194906	-0.00076677	0.312561	0.249098	-0.0244371	0.213549	0.237009	0.23198	0.266539
TCGA-HZ-7925-01A	ClusterA	TCGA	Abnormal	Abnormal	Dead	Male	>=65	II	0.156863	-0.309166	-0.05437	-0.0691363	-0.342003	-0.178203	-0.395462	-0.395094	0.11972	-0.449556	-0.293069	-0.283829	-0.284735	0.0715313	-0.225647	0.137587	-0.3205	0.262905	-0.0867725	0.345594	-0.116271	-0.391797	0.189851	0.0850456	0.167469	-0.222046	0.120821	0.125743	0.0838816	0.283093
TCGA-HZ-7926-01A	ClusterB	TCGA	Abnormal	Abnormal	Dead	Male	<65	II	0.0869724	0.116276	0.146776	0.175631	0.233736	-0.146144	-0.0451632	0.058672	-0.0530153	0.356405	-0.13124	0.0993404	0.0764609	0.33887	-0.257234	0.00522165	-0.0113665	0.109183	-0.0527628	-0.144584	0.279088	-0.281504	0.0481028	0.161209	0.0359255	-0.0937303	0.302703	0.383075	0.100384	0.12134
TCGA-HZ-8001-01A	ClusterB	TCGA	Normal	Normal	Live	Male	>=65	III	0.0999736	0.131315	0.274033	0.438589	0.189074	0.36055	0.124656	0.223874	0.3422	-0.1606	0.173791	0.265718	0.0145727	0.233114	0.0086153	0.171754	0.134381	0.184747	-0.0975684	0.459118	0.292434	0.230298	-0.204768	0.517186	0.0955626	-0.134573	0.0226179	0.014373	0.00478324	-0.0973517
TCGA-HZ-8003-01A	ClusterB	TCGA	Normal	Normal	Dead	Female	>=65	II	0.248924	0.480639	0.338837	0.161753	0.198835	0.402206	0.462605	0.210767	0.317918	0.351889	-0.0913263	-0.281407	0.344693	0.0684952	0.0733194	0.449563	0.333607	0.185855	0.274529	0.238895	0.159088	0.237447	0.130543	0.373546	0.367228	0.294307	0.361737	0.354261	0.313889	0.264074
TCGA-HZ-8315-01A	ClusterA	TCGA	Abnormal	Normal	Dead	Female	<65	II	0.0481615	-0.317939	-0.119668	-0.171571	0.0506347	-0.262052	-0.178779	-0.131215	-0.223879	-0.104068	-0.320365	-0.205537	-0.107698	-0.306428	0.23664	-0.0897652	0.082689	-0.154516	-0.273513	-0.319883	0.15675	-0.276355	-0.131122	0.0208437	-0.0557912	-0.297291	0.236043	0.212513	-0.0277521	0.290518
TCGA-HZ-8317-01A	ClusterB	TCGA	Normal	Normal	Dead	Female	>=65	II	0.15657	0.535886	0.41645	0.407037	0.442304	0.29744	0.528309	0.253739	0.0238872	0.517581	0.360348	0.141756	0.63409	0.524883	-0.241608	0.277538	0.0713271	0.128034	0.360516	0.178245	0.419874	0.264751	0.178236	0.605031	0.148047	0.16423	-0.0852212	-0.127232	0.0464464	-0.134968
TCGA-HZ-8636-01A	ClusterA	TCGA	Abnormal	Abnormal	Dead	Female	<65	IV	-0.0162863	-0.503969	-0.412317	-0.297171	-0.394997	-0.223325	-0.394803	-0.372721	-0.0784418	-0.253954	-0.452892	-0.427989	-0.300161	-0.0961208	-0.149422	-0.314396	-0.0528575	0.198038	-0.185826	0.0319358	-0.0128811	-0.313644	-0.0268411	0.180031	0.192839	-0.0415741	0.263381	0.227461	0.114605	0.289913
TCGA-HZ-8637-01A	ClusterB	TCGA	Abnormal	Normal	Dead	Female	>=65	II	0.125063	-0.0334962	0.00186538	-0.0849327	-0.146696	0.12315	0.107308	0.0764676	-0.00607307	-0.0641353	-0.100018	-0.402573	-0.0942439	-0.143367	-0.432325	0.243682	0.288446	0.233256	-0.171085	0.00191203	0.0459341	-0.178342	0.111914	0.0281265	0.0343525	0.0770101	0.356846	0.296729	0.209397	0.186953
TCGA-HZ-A49G-01A	ClusterB	TCGA	Normal	Normal	Live	Female	<65	II	0.216372	0.367932	0.334108	0.291055	0.544821	0.303551	0.468013	0.388269	0.273901	0.434323	0.14819	0.0816115	0.325758	0.18942	0.64436	0.0765431	-0.12189	0.221546	0.255648	0.162411	0.386164	0.311745	0.173501	-0.584769	0.367348	0.234115	0.308615	0.252479	0.38419	0.408907
TCGA-HZ-A49H-01A	ClusterB	TCGA	Normal	Normal	Live	Female	>=65	II	0.188283	0.519351	0.337862	0.481479	0.512427	0.473215	0.448067	0.255556	0.441722	0.374397	0.174032	0.331302	0.396543	0.399778	0.198759	0.0204564	0.0178705	0.0968264	0.328625	0.378517	0.363427	0.446344	0.161391	0.269353	0.182623	-0.36069	0.104963	0.0257074	0.132034	-0.0907175
TCGA-HZ-A49I-01A	ClusterA	TCGA	Abnormal	Abnormal	Dead	Male	>=65	II	0.0494146	0.0917266	-0.11938	-0.117956	-0.252062	-0.161805	-0.422515	-0.22796	0.0422109	-0.281132	-0.305294	0.00674782	-0.411079	-0.282563	0.429882	-0.153021	0.0528623	-0.15148	-0.111738	-0.460122	0.313478	-0.382905	-0.145877	-0.543701	-0.213765	-0.387546	0.0738853	0.147196	0.0262869	0.0061773
TCGA-HZ-A4BH-01A	ClusterA	TCGA	Abnormal	Normal	Live	Male	>=65	II	0.0847263	-0.176963	-0.32194	0.258088	-0.342263	0.0616412	-0.445822	0.121503	0.311173	-0.0930095	-0.1613	-0.344585	-0.172541	-0.167888	0.135084	-0.340317	0.104783	0.0087477	-0.420794	0.108884	0.0958823	-0.37039	0.0243155	-0.306733	0.364965	-0.16173	0.537087	0.507848	0.309553	0.406405
TCGA-HZ-A4BK-01A	ClusterA	TCGA	Abnormal	Abnormal	Live	Male	>=65	II	0.0648941	-0.435559	0.0632147	0.393426	0.119079	-0.0437545	-0.294467	-0.0502063	0.0301855	0.347814	-0.224001	-0.106001	-0.19569	0.315606	0.524339	-0.241574	0.263393	0.130874	-0.223189	0.0731399	0.43833	-0.120075	0.296698	-0.601019	-0.0914608	0.0992511	0.100973	0.202473	0.11773	0.231343
TCGA-HZ-A77O-01A	ClusterA	TCGA	Abnormal	Normal	Dead	Female	>=65	II	0.0562356	0.235051	0.0565643	-0.196427	0.146129	0.183374	0.387	-0.110345	-0.188988	-0.00400523	0.358793	0.108195	0.351019	-0.118722	-0.432856	0.096011	-0.0477568	-0.0538098	0.30288	-0.141011	-0.0501235	0.195721	-0.10804	0.476906	-0.160135	0.328858	-0.347382	-0.350667	-0.312187	-0.389943
TCGA-HZ-A77P-01A	ClusterB	TCGA	Normal	Normal	Live	Male	>=65	II	0.20444	0.084684	0.394867	0.189308	0.437777	0.235836	0.419225	0.189372	0.317494	0.393947	0.36819	0.14461	0.462687	0.239301	0.140597	-0.130548	0.386468	0.0747353	-0.268375	0.162846	0.148222	0.330553	0.0737771	-0.446663	0.318482	0.249464	-0.12599	-0.152125	0.0717209	0.11581
TCGA-HZ-A77Q-01A	ClusterA	TCGA	Abnormal	Normal	Live	Female	<65	II	0.163649	-0.347632	-0.338992	-0.241653	-0.327136	-0.120224	-0.431457	0.100612	0.128686	-0.234793	-0.191863	-0.308796	-0.4427	0.329355	-0.249431	0.0783932	-0.00293955	0.34439	-0.315664	0.533851	0.237558	-0.437379	0.0284014	-0.163682	0.119484	-0.374584	0.430706	0.468269	0.303632	0.389028
TCGA-HZ-A8P1-01A	ClusterA	TCGA	Normal	Abnormal	Live	Male	>=65	I	0.00963867	-0.352681	-0.00802881	-0.356387	0.274585	0.0658835	0.0867264	-0.209573	-0.360215	-0.0866783	0.261337	-0.17649	0.37126	-0.331995	-0.315261	-0.161606	-0.229583	-0.296443	0.0784198	-0.551535	-0.477609	0.342887	-0.176478	0.296682	-0.126425	0.275514	-0.395	-0.344436	-0.253226	-0.234435
TCGA-HZ-A9TJ-01A	ClusterA	TCGA	Abnormal	Abnormal	Live	Male	>=65	IV	-0.11336	0.263206	0.0656341	-0.391881	0.0501108	-0.223845	0.22372	-0.134075	-0.287822	-0.137619	0.0200642	-0.0965727	0.129904	-0.420364	0.168184	-0.274849	-0.0238695	-0.257869	0.317091	-0.628174	-0.253971	0.0319572	-0.184646	-0.151391	-0.204123	-0.0510899	-0.321738	-0.372755	-0.412088	-0.349385
TCGA-IB-7644-01A	ClusterA	TCGA	Abnormal	Abnormal	Dead	Female	>=65	IV	0.15586	-0.369251	0.115209	0.10961	0.165731	-0.0500513	0.346523	0.12775	-0.0951165	0.152916	-0.0114965	-0.0791592	0.372739	0.0463139	-0.337178	0.200902	-0.141608	-0.225204	-0.0598874	-0.16538	-0.444281	0.298783	0.202895	-0.351436	0.0112974	0.270424	0.0515257	-0.0337741	-0.084385	-0.0539271
TCGA-IB-7645-01A	ClusterA	TCGA	Normal	Normal	Dead	Female	<65	II	0.169285	-0.179765	0.282083	0.246209	0.0290324	0.189983	6.83e-05	0.327525	0.297228	0.100169	0.0421065	-0.16147	0.223585	0.364385	-0.212342	-0.0233861	-0.036303	0.480123	-0.0781166	0.249276	0.345656	-0.0100261	0.306747	-0.0188207	0.365855	-0.0858691	0.465837	0.453231	0.359114	0.355536
TCGA-IB-7646-01A	ClusterA	TCGA	Abnormal	Abnormal	Dead	Male	<65	II	0.0923331	-0.136639	-0.190346	0.000714213	-0.500767	-0.275249	-0.377629	-0.356215	-0.0279463	-0.376631	-0.153759	-0.41849	-0.176927	0.0891267	-0.633076	-0.0587466	0.0984704	0.157798	-0.419806	0.177165	-0.016719	-0.262225	-0.079667	0.522766	-0.0593161	-0.098464	0.0186035	0.0884757	-0.122167	-0.0863104
TCGA-IB-7649-01A	ClusterB	TCGA	Abnormal	Normal	Dead	Female	>=65	II	0.221182	0.395082	0.48085	0.630856	0.431532	0.379322	0.419675	0.356222	0.373983	0.500132	0.0971559	0.116454	0.569644	0.503683	0.324652	0.233535	0.0474095	0.251468	0.248367	0.325768	0.424356	0.338285	0.00669453	0.276111	0.290627	0.0835895	0.147656	0.208922	0.148311	0.182763
TCGA-IB-7651-01A	ClusterA	TCGA	Normal	Normal	Dead	Female	<65	II	0.115865	0.219312	0.0838091	0.272562	-0.119584	-0.155133	0.0333399	-0.0050858	-0.0572319	-0.0601869	-0.0459318	-0.212262	0.0930378	-0.0243381	-0.21264	0.27619	0.0704892	0.301938	0.0209881	0.404098	0.188536	-0.199369	0.192494	0.433502	-0.150521	0.0277403	0.116812	0.115384	0.112052	0.132849
TCGA-IB-7654-01A	ClusterA	TCGA	Abnormal	Normal	Dead	Male	>=65	II	0.180768	0.259767	-0.0651017	-0.098056	-0.0523026	-0.0756915	-0.0252151	-0.0515585	0.217157	0.0424591	-0.105028	-0.330846	0.132586	-0.0400557	-0.494264	-0.0021627	0.0595525	-0.0106605	0.0095882	0.204004	-0.220342	-0.0151472	0.256397	0.277435	0.236509	0.147592	-0.0350117	0.0238698	0.00584824	0.0693941
TCGA-IB-8126-01A	ClusterB	TCGA	Normal	Normal	Live	Female	>=65	III	0.187386	0.563031	0.456013	0.416544	0.472233	0.282591	0.51259	0.316883	0.281125	0.645859	0.0710972	-0.0154894	0.427037	0.108651	0.384213	0.317212	0.362154	0.134117	0.363729	-0.028147	0.299088	0.262129	0.00149477	0.612322	0.2473	0.00545107	0.296924	0.18697	0.212834	-0.00953797
TCGA-IB-8127-01A	ClusterA	TCGA	Abnormal	Abnormal	Live	Male	<65	II	0.0343266	-0.186149	-0.50961	-0.397123	-0.41736	-0.316136	-0.42289	-0.0262307	-0.194697	-0.0463793	-0.264539	-0.368861	-0.37321	-0.334151	-0.229126	-0.287248	-0.245325	0.17335	-0.035911	-0.37943	0.120996	-0.311694	0.093357	-0.215736	-0.140304	-0.0540112	0.349865	0.11838	0.0811047	0.188965
TCGA-IB-A5SO-01A	ClusterA	TCGA	Normal	Normal	Dead	Male	>=65	II	0.177601	-0.350249	-0.397101	-0.298054	-0.353884	-0.00214509	-0.349605	-0.10736	0.232326	-0.073192	-0.426933	-0.319337	-0.442094	-0.131271	0.492394	-0.324641	0.144037	-0.0585826	-0.397595	0.135823	0.154312	-0.219338	0.222709	-0.512639	0.164303	-0.391182	0.280548	0.38374	0.17875	0.280132
TCGA-IB-A5SP-01A	ClusterA	TCGA	Abnormal	Abnormal	Live	Male	>=65	II	0.115209	-0.0431925	0.0649799	0.0532213	0.281543	0.00698494	0.446024	0.239587	-0.238292	0.328805	0.368138	-0.100737	0.371218	-0.329629	-0.213457	0.0421451	0.0831077	-0.362984	0.154825	-0.412926	-0.363907	0.457588	-0.121126	-0.547363	-0.067993	0.0321349	-0.319529	-0.19014	-0.133763	-0.0714924
TCGA-IB-A5SQ-01A	ClusterA	TCGA	Normal	Normal	Dead	Female	<65	I	0.176056	-0.0932134	-0.145531	0.0184571	-0.294609	0.0874665	-0.321349	0.0549944	0.365905	-0.171953	-0.0318638	-0.12681	-0.329637	0.400177	-0.105416	-0.208243	0.0228153	0.330277	-0.350629	0.584403	-0.039365	-0.251594	0.0248389	0.128268	0.185453	-0.199231	0.295461	0.20086	0.111191	0.0397675
TCGA-IB-A5SS-01A	ClusterA	TCGA	Abnormal	Normal	Dead	Female	<65	II	0.175117	-0.0459681	-0.303301	-0.328207	-0.474387	-0.307895	-0.501059	-0.0566502	0.02867	-0.502805	-0.337218	0.133589	-0.486469	0.272632	-0.580731	-0.117089	-0.194461	0.208718	-0.265938	0.530653	-0.00631225	-0.488498	-0.34495	-0.0549003	-0.0699261	-0.160029	0.176644	0.214581	-0.0152509	0.257897
TCGA-IB-A6UF-01A	ClusterA	TCGA	Abnormal	Abnormal	Live	Male	<65	II	0.0516725	-0.428291	-0.401709	-0.453705	-0.381082	-0.415991	-0.401699	-0.379891	-0.450631	-0.00892997	-0.234089	-0.134078	-0.476356	0.164783	-0.189331	-0.338075	-0.0456649	-0.269629	-0.17416	-0.367676	-0.0139397	-0.422529	-0.384209	0.496349	-0.355089	-0.116176	-0.41351	-0.401873	-0.409289	-0.339754
TCGA-IB-A6UG-01A	ClusterA	TCGA	Abnormal	Normal	Dead	Male	>=65	II	0.0233898	0.0328671	-0.186207	-0.491273	-0.0555124	-0.250824	0.00416812	-0.362372	-0.33076	0.190184	-0.213764	-0.0894703	-0.0668185	-0.532842	0.36229	-0.147918	-0.103145	-0.365465	0.0831374	-0.518961	-0.131516	-0.293946	-0.246765	0.397287	-0.265726	0.0553303	-0.026233	-0.0319457	-0.0988706	-0.18498
TCGA-IB-A7LX-01A	ClusterA	TCGA	Normal	Abnormal	Dead	Male	<65	II	0.109077	-0.51721	-0.599278	-0.651661	-0.518382	-0.55991	-0.454313	-0.502245	-0.410752	-0.288784	-0.470795	-0.358776	-0.508521	-0.259629	-0.351081	-0.181058	-0.101533	-0.401265	-0.528864	-0.593414	-0.327469	-0.550629	-0.398762	-0.432387	-0.383147	-0.11174	-0.208626	-0.313282	-0.282513	-0.27599
TCGA-IB-A7M4-01A	ClusterA	TCGA	Abnormal	Abnormal	Live	Male	>=65	II	0.109231	-0.243255	-0.301087	-0.466514	-0.1961	-0.279132	0.0306186	-0.195429	-0.321785	0.0799589	0.135621	0.00488776	0.0953132	-0.283199	-0.519106	-0.115483	-0.325477	-0.407667	0.0164069	-0.396854	-0.48213	0.116205	-0.116874	-0.311291	-0.262867	0.0399014	0.0717463	-0.139612	-0.0299812	-0.159113
TCGA-IB-AAUN-01A	ClusterA	TCGA	Abnormal	Abnormal	Dead	Female	>=65	I	0.170367	0.0607554	-0.476258	-0.343818	-0.275493	-0.236533	-0.415274	-0.158223	-0.151907	-0.11051	-0.214558	0.203761	-0.444254	-0.137557	-0.244115	-0.459067	0.134108	-0.14059	-0.235006	-0.168744	-0.192009	-0.528612	-0.189988	-0.00141802	-0.238604	-0.153788	-0.128031	-0.204747	-0.233164	-0.245859
TCGA-IB-AAUO-01A	ClusterA	TCGA	Normal	Abnormal	Dead	Female	<65	II	0.13817	-0.340945	-0.443456	-0.444267	-0.540097	-0.31681	-0.577435	-0.400462	-0.337147	-0.148889	-0.371097	-0.0839111	-0.580182	-0.400462	-0.401699	-0.133279	0.127687	-0.229846	-0.37449	-0.385095	-0.0266288	-0.577651	-0.376536	-0.20717	-0.393589	-0.393635	-0.142951	-0.201916	-0.269416	-0.244589
TCGA-IB-AAUP-01A	ClusterA	TCGA	Normal	Normal	Live	Male	>=65	II	0.215022	-0.443682	-0.440158	-0.253386	-0.372243	0.0277608	-0.498771	-0.369478	0.0461025	-0.486577	-0.522368	-0.305283	-0.547153	-0.254968	-0.430485	-0.299545	-0.189168	0.0682564	-0.460597	0.189621	-0.197042	-0.447692	0.264065	-0.323607	0.109568	-0.0874812	0.483062	0.519976	0.373047	0.323974
TCGA-IB-AAUQ-01A	ClusterB	TCGA	Normal	Abnormal	Dead	Male	<65	II	0.0557804	0.0281691	-0.30296	0.201174	-0.511017	-0.26544	-0.284352	-0.0923283	0.0202143	-0.183733	-0.0272057	0.036119	-0.441743	0.303114	0.319976	0.0172806	-0.154125	0.192349	-0.0129495	-0.0929352	0.453514	-0.204629	-0.158157	-0.250139	-0.165868	-0.33908	-0.370588	-0.345028	-0.347635	-0.309544
TCGA-IB-AAUS-01A	ClusterA	TCGA	Normal	Normal	Live	Female	>=65	II	0.229735	-0.268428	-0.294956	0.443647	-0.258099	-0.132982	-0.411241	-0.00396968	0.12431	-0.350008	-0.279377	-0.131555	-0.501147	0.538165	-0.231903	0.022602	-0.112147	0.23192	-0.347374	0.424292	0.236205	-0.42023	0.0220338	0.0387619	-0.106765	-0.377102	0.25061	0.394012	0.198152	0.252908
TCGA-IB-AAUT-01A	ClusterB	TCGA	Normal	Normal	Live	Male	>=65	II	0.183299	0.456718	0.276778	0.551433	0.231137	0.0677613	0.387188	-0.00771926	0.185429	0.360984	-0.0907972	-0.0094365	0.0571024	0.352125	0.439474	0.0876021	-0.121816	0.254366	0.086455	0.155365	0.44611	0.313189	0.177531	-0.434409	0.144136	-0.0410927	0.290548	0.243912	0.119656	0.156878
TCGA-IB-AAUU-01A	ClusterA	TCGA	Abnormal	Abnormal	Live	Male	<65	II	0.204527	-0.305838	-0.100357	-0.158345	0.0817304	0.0832385	-0.14561	0.224383	-0.0506719	0.184495	-0.0111329	-0.0127022	-0.117797	-0.259251	0.313522	-0.0375433	0.0601143	-0.290137	0.167629	-0.190788	0.187832	0.0679601	0.235182	-0.382399	-0.021553	-0.34391	0.150141	0.198641	0.0969342	0.076508
TCGA-IB-AAUW-01A	ClusterB	TCGA	Normal	Normal	Dead	Female	<65	II	0.145131	0.380218	0.404484	0.541454	0.56883	0.417491	0.52022	0.375893	0.295198	0.42492	0.220737	0.079448	0.523556	0.389561	0.409304	0.0195154	0.188919	0.173695	0.365129	-0.048526	0.43279	0.485606	0.220381	0.133216	0.210949	0.174684	0.0609063	0.139376	0.112218	-0.014932
TCGA-LB-A7SX-01A	ClusterA	TCGA	Abnormal	Normal	Dead	Female	>=65	II	0.0577162	-0.23186	0.148008	0.143725	0.110922	-0.145179	0.360049	-0.243733	-0.369194	-0.469171	-0.0584081	0.283929	0.0233613	-0.384658	-0.198928	-0.186557	-0.27565	-0.380853	-0.109654	-0.583637	-0.44742	0.0463564	-0.307538	-0.217523	-0.329313	0.0850581	-0.368103	-0.301158	-0.242271	-0.255509
TCGA-LB-A8F3-01A	ClusterB	TCGA	Normal	Normal	Live	Female	<65	II	0.12665	0.422427	-0.125056	0.416989	0.138464	-0.0448847	0.0871753	0.0943831	-0.0679002	0.0581705	0.0535085	-0.111698	-0.05574	-0.18961	0.555454	0.334527	0.0399344	0.0109151	-0.00532363	0.0411173	0.184429	0.0203993	-0.239224	0.441298	-0.433113	-0.0047963	-0.495081	-0.469618	-0.444687	-0.46453
TCGA-LB-A9Q5-01A	ClusterB	TCGA	Normal	Normal	Dead	Female	<65	II	0.133782	0.560251	0.561426	0.296169	0.476749	0.366591	0.611287	0.258019	0.372477	0.41183	0.311936	0.29799	0.565956	0.31038	0.190134	0.515705	0.209373	0.330837	0.446594	0.388195	0.430523	0.413129	0.30103	0.610276	0.130247	0.236601	0.0434868	0.0282977	0.0312443	0.0260718
TCGA-M8-A5N4-01A	ClusterA	TCGA	Abnormal	Normal	Live	Female	<65	II	0.0752384	-0.514371	-0.432728	-0.523884	-0.527276	-0.341216	-0.517961	-0.293992	-0.293116	-0.53642	-0.390826	-0.428992	-0.508795	-0.306734	-0.723983	-0.386465	-0.100697	-0.26299	-0.357765	-0.277324	-0.237612	-0.47171	-0.035373	-0.50127	-0.207668	-0.213291	0.0946134	0.249505	0.113968	0.191325
TCGA-OE-A75W-01A	ClusterA	TCGA	Abnormal	Abnormal	Dead	Male	>=65	II	-0.0206528	-0.0785681	-0.368952	-0.102717	-0.308072	-0.319896	-0.300578	-0.214655	-0.168734	-0.443952	-0.290532	0.165171	-0.49741	-0.385686	0.177291	0.213242	-0.122969	-0.272468	-0.225336	-0.14866	0.0104171	-0.108092	-0.293934	-0.467664	-0.35675	-0.39836	-0.261403	-0.430618	-0.291421	-0.330286
TCGA-PZ-A5RE-01A	ClusterA	TCGA	Abnormal	Abnormal	Dead	Female	<65	II	0.188488	-0.191806	-0.323293	-0.134758	-0.213341	-0.00991824	-0.414741	0.137152	-0.0891652	-0.0123174	0.0107421	0.17075	-0.455582	0.0880076	-0.300356	0.17534	-0.170962	-0.00166649	-0.404301	0.0184604	0.0872026	-0.04016	-0.0546453	-0.303516	-0.146184	-0.331927	-0.0958598	0.126653	0.0235698	0.0574965
TCGA-Q3-AA2A-01A	ClusterA	TCGA	Normal	Abnormal	Live	Female	<65	I	0.19305	-0.317174	-0.206755	-0.305802	-0.228265	-0.146246	-0.379194	0.0674839	-0.294466	-0.208287	-0.129371	0.0495608	-0.351457	-0.296636	-0.170405	-0.416493	-0.274058	-0.33382	0.155093	-0.55005	-0.358785	-0.201328	-0.168753	-0.177232	-0.335076	-0.318058	-0.369499	-0.260881	-0.244489	-0.180153
TCGA-RB-A7B8-01A	ClusterA	TCGA	Normal	Normal	Dead	Female	>=65	II	0.096683	-0.243324	-0.191947	0.308598	0.16805	-0.0188818	-0.199465	-0.0548204	-0.173938	-0.372293	-0.118272	-0.0402906	-0.213201	-0.243655	0.263485	-0.251513	0.0641506	0.0978985	0.0228277	0.147987	0.0671467	-0.187972	-0.0110137	0.128949	-0.278796	-0.298835	-0.0290727	-0.00925377	-0.131342	0.19852
TCGA-RB-AA9M-01A	ClusterA	TCGA	Normal	Normal	Live	Male	<65	II	0.144414	-0.0073246	0.331488	0.364576	0.13353	-0.0804392	0.103226	-0.165468	0.10615	0.0939525	-0.05146	-0.0656391	0.231341	-0.147991	0.461706	0.0614569	0.0353521	0.0452739	-0.00749583	-0.243108	-0.0202159	0.188709	-0.151146	0.260821	-0.0827453	0.262181	0.0930654	-0.0454292	-0.301653	-0.117068
TCGA-S4-A8RO-01A	ClusterA	TCGA	Abnormal	Abnormal	Live	Female	>=65	II	0.0319263	-0.0741036	0.0141498	-0.383004	-0.297225	-0.00432962	0.0643806	-0.0866173	-0.225398	0.151798	0.199124	0.0156444	0.0599924	-0.126187	-0.133049	-0.563537	-0.25854	-0.31747	-0.0439538	-0.516148	-0.362476	0.320774	-0.38689	0.173041	-0.107612	0.159413	-0.26845	-0.307345	-0.187446	-0.157213
TCGA-S4-A8RP-01A	ClusterB	TCGA	Normal	Abnormal	Dead	Female	>=65	II	0.128314	-0.121557	-0.242199	-0.153565	0.112335	0.145619	-0.303507	0.11655	-0.0565482	-0.0299783	-0.338412	-0.15494	-0.15424	-0.164568	0.636806	-0.498316	-0.0867412	0.00745453	0.0158051	-0.370898	0.227926	-0.0561435	0.1059	-0.440203	-0.0373271	0.0028893	-0.110121	-0.178445	-0.0363111	0.175191
TCGA-US-A774-01A	ClusterB	TCGA	Normal	Normal	Dead	Female	>=65	II	0.0898241	0.458485	0.335183	0.526712	0.543421	0.416191	0.48269	0.328217	0.180952	0.320977	0.284781	0.196423	0.352654	0.535927	0.245582	0.389233	-0.231447	0.369962	0.278357	0.560105	0.580468	0.342368	0.316172	-0.0453731	-0.0186951	0.321299	0.221912	0.258686	0.315003	0.1891
TCGA-US-A776-01A	ClusterA	TCGA	Normal	Normal	Live	Male	<65	II	0.126508	0.118776	-0.0768669	-0.099786	-0.243089	-0.166483	-0.0651315	-0.137818	-0.344706	-0.559974	0.0404528	-0.194848	0.12537	-0.448491	-0.42918	0.0749026	-0.0230002	-0.347834	-0.0167626	-0.169303	-0.33458	0.0733737	-0.218582	0.356286	-0.382015	-0.109746	-0.480589	-0.473933	-0.379197	-0.307772
TCGA-US-A779-01A	ClusterA	TCGA	Abnormal	Abnormal	Dead	Female	<65	II	-0.0521447	0.291483	0.139418	0.413089	0.300297	0.1059	0.214733	0.212849	-0.240986	0.452856	0.20905	0.256996	0.107199	-0.424015	0.0770051	0.0558288	-0.366587	-0.40929	0.132822	-0.444229	-0.0687637	0.466752	-0.210411	-0.501552	-0.251008	0.0643559	-0.443688	-0.320126	-0.349829	-0.246386
TCGA-US-A77E-01A	ClusterA	TCGA	Normal	Normal	Dead	Male	>=65	II	0.040192	-0.382529	-0.422044	-0.461472	-0.133779	-0.461037	-0.282855	-0.120102	-0.410429	-0.062906	-0.244494	-0.227281	-0.418015	-0.211818	0.217213	0.367097	-0.0961673	-0.349759	-0.178834	0.122474	-0.0947723	-0.155209	-0.253534	-0.120908	-0.166522	-0.178795	-0.267549	-0.083893	-0.212101	-0.108599
TCGA-US-A77G-01A	ClusterA	TCGA	Normal	Abnormal	Dead	Male	<65	II	0.00828412	-0.0527701	0.0484019	-0.350658	0.222923	-0.125126	0.217923	0.0276589	-0.342394	-0.0950464	-0.147485	-0.00391325	0.22944	-0.397699	-0.0780811	-0.2656	-0.035622	-0.47422	0.19151	-0.685145	-0.258654	0.278857	-0.123427	-0.555548	-0.194854	0.160038	-0.239319	-0.0885255	-0.157304	-0.0785849
TCGA-XD-AAUH-01A	ClusterB	TCGA	Normal	Normal	Live	Female	<65	II	0.199822	-0.0373118	0.0939244	-0.169102	0.0454361	0.279177	-0.0298323	0.100307	0.353189	-0.0429763	0.206841	-0.017009	0.0260963	0.0327067	-0.067198	-0.291814	-0.121196	0.211582	-0.211834	0.409738	0.132844	0.0993674	0.0332196	0.0320132	0.15071	-0.113752	0.346759	0.369791	0.17845	0.0402763
TCGA-XD-AAUI-01A	ClusterA	TCGA	Abnormal	Abnormal	Dead	Female	<65	II	0.176558	0.217877	-0.125255	-0.184155	-0.349183	0.132116	-0.318845	0.175912	0.115516	0.262922	0.324829	-0.0884469	-0.097193	-0.103567	0.292127	-0.392388	-0.116509	0.284326	-0.0350706	-0.408092	0.123672	0.20284	0.138945	-0.492156	0.115265	-0.0953909	0.294893	0.379557	0.180615	0.171857
TCGA-XD-AAUL-01A	ClusterA	TCGA	Abnormal	Abnormal	Live	Male	<65	II	0.13761	-0.204374	-0.427314	-0.040058	-0.322345	-0.130268	-0.489121	0.099039	-0.125285	-0.191131	-0.221703	-0.0460897	-0.394639	-0.329775	-0.0296423	0.0709109	-0.115642	-0.0292303	-0.186231	0.120584	0.394545	-0.371648	-0.0319117	-0.598627	-0.00209462	-0.0242019	0.194146	0.106497	0.0688279	0.183388
TCGA-XN-A8T3-01A	ClusterB	TCGA	Abnormal	Abnormal	Live	Male	>=65	I	0.0932438	-0.143928	-0.0494615	-0.358532	-0.0565894	-0.0372659	-0.138974	-0.122056	-0.273488	-0.0783201	-0.318827	-0.178217	-0.237223	-0.207804	0.584896	0.0508704	-0.194228	-0.0714948	-0.174177	0.184012	0.147482	-0.0874521	-0.161509	-0.0953633	-0.054682	0.267171	-0.12494	-0.248236	-0.201479	0.132245
TCGA-YB-A89D-01A	ClusterA	TCGA	Normal	Abnormal	Live	Male	<65	II	0.134967	-0.146989	-0.015853	0.405386	-0.0734849	0.359129	-0.0699956	0.238343	0.315738	0.0736814	0.142804	0.016854	-0.143212	0.175113	0.142431	0.153345	0.0126111	0.329379	-0.242155	-0.0297567	0.147699	0.15031	0.139835	-0.437505	0.26477	-0.350639	0.235496	0.223079	0.0615721	0.299204
TCGA-YH-A8SY-01A	ClusterA	TCGA	Abnormal	Abnormal	Live	Female	>=65	NA	0.146458	-0.52106	-0.430057	-0.361605	-0.54421	-0.389753	-0.547737	-0.454649	-0.316476	-0.538094	-0.412838	-0.339036	-0.466602	0.0779135	-0.482138	-0.300209	-0.314115	-0.0817228	-0.310202	0.132818	-0.372626	-0.488846	-0.126559	-0.237223	-0.173518	-0.280933	-0.181673	-0.217393	-0.200984	-0.0193174
TCGA-YY-A8LH-01A	ClusterA	TCGA	Normal	Abnormal	Live	Female	<65	II	0.0481522	-0.401628	-0.392202	-0.34323	-0.24813	-0.373106	-0.390685	-0.158528	-0.304435	-0.0215683	-0.275768	-0.216447	-0.4121	-0.349236	0.0651751	-0.306809	-0.198939	-0.401581	0.125395	-0.638797	-0.397609	-0.343405	-0.328487	-0.441732	-0.201082	-0.340693	-0.192204	-0.247756	-0.350196	-0.398257
DO224633	ClusterA	ICGC	Normal	Normal	Dead	Male	>=65	II	0.33933	0.158637	-0.290476	0.204807	-0.217427	-0.134754	0.012587	-0.0150096	0.0982785	-0.333863	-0.187382	0.0220386	-0.0600622	0.0661078	0.0944942	0.118946	0.154866	0.0375061	-0.228915	-0.255488	-0.186486	-0.162519	0.427619	-0.288165	0.193877	0.198019	0.000900054	0.0670825	0.21462	0.0816173
DO224642	ClusterA	ICGC	Abnormal	Abnormal	Dead	Female	<65	II	0.421995	-0.0837362	0.282504	0.1967	0.392311	0.175281	0.344329	0.214436	0.102175	0.065668	0.0790019	0.316832	0.288827	0.303123	0.438708	-0.257685	-0.0183685	0.0236348	0.0500045	-0.292725	0.334093	0.353265	0.509928	-0.319428	0.0718213	0.19915	0.219522	0.242965	0.217832	0.104273
DO32829	ClusterB	ICGC	Abnormal	Abnormal	Dead	Female	>=65	II	0.0798262	0.109868	0.496697	0.320042	0.467407	0.494192	0.38759	0.207773	0.0290876	0.236751	0.465832	0.199022	0.444677	0.192032	-0.0839274	0.341101	0.294583	0.0797433	0.276622	0.561682	0.250583	0.326078	-0.0408831	0.391493	0.0611331	0.0508415	-0.26881	-0.226451	-0.0415776	-0.125821
DO32860	ClusterB	ICGC	Abnormal	Abnormal	Dead	Male	<65	II	-0.0795539	-0.464854	-0.370303	0.218627	-0.360095	-0.286305	-0.38114	0.0442349	-0.226271	-0.348306	-0.387156	-0.35125	-0.343531	-0.228054	-0.310741	-0.284037	0.0999887	-0.0970272	-0.356962	-0.23662	-0.0193701	-0.39941	-0.20944	0.0117532	-0.161211	-0.379156	-0.0380636	0.164199	-0.106865	-0.0627799
DO32863	ClusterB	ICGC	Abnormal	Abnormal	Dead	Male	<65	II	0.12376	0.0331069	0.27744	0.13434	0.0055971	0.287686	0.277947	0.0963628	0.209152	-0.219606	0.308662	0.0542284	0.345488	0.167305	-0.0715337	0.261342	0.077972	0.293035	-0.131645	0.63876	0.240217	0.119976	-0.360152	0.0250258	-0.0271129	-0.0333253	0.0870154	0.00797531	-0.0859811	0.0428539
DO32875	ClusterB	ICGC	Normal	Abnormal	Dead	Male	>=65	II	0.205206	-0.149469	-0.271702	-0.363691	-0.398635	-0.293006	-0.367313	-0.311555	0.0466718	-0.0868896	-0.264796	-0.143552	-0.422546	0.159763	-0.217133	0.121259	0.111648	0.211893	-0.252582	0.393313	0.228716	-0.499915	-0.300464	0.0100423	-0.126019	-0.207976	0.0812403	0.0026447	-0.0687885	-0.116755
DO32878	ClusterA	ICGC	Abnormal	Abnormal	Dead	Female	>=65	II	0.0944867	0.0840668	-0.138265	-0.456723	-0.339766	-0.315384	-0.475251	-0.110164	0.0684328	-0.0258844	-0.187869	0.249546	-0.275051	-0.0337343	-0.152612	-0.279533	0.284919	0.100812	0.00975261	0.307281	-0.106993	-0.430588	-0.393078	0.176518	-0.17232	-0.307935	-0.27884	-0.178982	-0.152517	-0.10473
DO32887	ClusterA	ICGC	Abnormal	Abnormal	Dead	Female	>=65	II	-0.0169074	0.533482	-0.0267054	0.30133	0.250153	0.0575817	-0.226395	0.296258	-0.310121	-0.0577119	-0.0714206	0.101205	-0.126016	-0.239946	0.0880944	0.193153	-0.288168	-0.228603	-0.0955857	-0.672359	0.512015	-0.0619243	0.438481	-0.638901	-0.333799	0.00198051	-0.465497	-0.283366	-0.204976	-0.211111
DO32900	ClusterA	ICGC	Abnormal	Abnormal	Dead	Male	<65	II	0.19858	0.0365162	-0.0364415	0.531171	0.20295	0.255201	0.162377	0.10559	0.106414	0.310405	0.0200377	0.13551	0.355465	0.351229	0.498855	-0.0142809	0.0114764	-0.163502	0.141402	-0.303445	0.277724	0.283351	0.114426	0.0221238	0.091922	-0.0972484	-0.0993395	-0.289325	-0.217316	-0.190558
DO33128	ClusterB	ICGC	Abnormal	Abnormal	Dead	Male	>=65	II	-0.142023	0.204869	-0.051127	0.0882543	-0.085357	0.109137	-0.258479	-0.121016	0.284115	0.0340942	0.0370305	0.0146429	0.0816295	0.312236	-0.203226	-0.0868644	0.0850195	0.149976	0.00748483	0.438794	0.308139	-0.176741	-0.204862	0.52226	-0.0760465	-0.116059	0.176028	0.178953	0.00722048	0.0875305
DO33168	ClusterA	ICGC	Abnormal	Abnormal	Dead	Female	>=65	II	0.108007	-0.432788	-0.523833	-0.399183	-0.552991	-0.442088	-0.541095	-0.346492	-0.295192	-0.408056	-0.559031	-0.475268	-0.564891	-0.435288	-0.0288802	-0.250384	-0.0673046	-0.35016	-0.481244	-0.263333	-0.519156	-0.592063	0.022359	-0.682406	-0.272857	-0.0289684	-0.2755	-0.351412	-0.120734	-0.256799
DO33336	ClusterB	ICGC	Normal	Abnormal	Dead	Female	>=65	II	-0.0393286	-0.286675	-0.501349	-0.557451	-0.453162	-0.350708	-0.320368	-0.199296	-0.331771	-0.400941	-0.439331	-0.205835	-0.440025	-0.309862	-0.381572	-0.33462	-0.181372	-0.43713	-0.131092	-0.0825178	-0.401669	-0.484015	-0.35466	-0.282562	-0.120051	-0.227005	0.0799161	0.000832897	-0.15857	-0.0475644
DO33344	ClusterA	ICGC	Abnormal	Abnormal	Dead	Male	>=65	II	0.0250671	-0.468557	-0.466693	0.260001	-0.430964	-0.280243	-0.569186	-0.164564	-0.186608	0.185198	-0.300675	-0.498348	-0.56356	-0.0509045	0.163476	-0.284836	-0.147201	0.282767	-0.518191	-0.337284	0.248386	-0.329875	0.170629	0.0928269	-0.0970158	-0.0491379	0.23803	0.114946	0.023615	-0.0969991
DO33368	ClusterA	ICGC	Abnormal	Abnormal	Dead	Male	>=65	II	-0.0161034	-0.300327	0.0984606	-0.144289	-0.143611	0.0949372	-0.166586	-0.158977	-0.135111	-0.460793	-0.0141669	0.0555115	-0.0111736	0.173375	-0.22793	0.0229449	-0.0385897	0.0463884	2.33e-05	-0.150589	-0.17345	-0.199394	-0.304519	0.375476	-0.219105	-0.135437	-0.286247	-0.335068	-0.170927	-0.139547
DO33376	ClusterB	ICGC	Abnormal	Abnormal	Live	Female	<65	II	-0.00973995	-0.298596	0.123616	-0.156715	-0.0683851	-0.235773	-0.330939	-0.183085	-0.00607181	-0.171256	-0.182511	-0.146543	-0.0290757	0.16284	0.28105	0.0412829	-0.197616	-0.111998	-0.322539	0.300363	-0.0471051	-0.106197	-0.162201	0.382967	-0.0674202	-0.157198	-0.0108775	0.0165447	-0.0100951	-0.152834
DO33392	ClusterA	ICGC	Abnormal	Abnormal	Live	Male	>=65	II	-0.0502618	-0.133943	-0.00332813	-0.155904	0.0343582	-0.0274308	0.148889	-0.0747369	-0.193044	0.250322	-0.0589758	-0.0282463	0.313835	-0.254763	-0.0492199	-0.0594157	-0.254743	-0.42792	0.308106	-0.592705	-0.103558	0.01392	0.0902062	-0.349909	-0.328569	-0.0736843	-0.361746	-0.374196	-0.286881	-0.277893
DO33400	ClusterB	ICGC	Abnormal	Abnormal	Live	Female	>=65	II	-0.139282	0.0624087	0.239677	-0.0347048	0.133467	-0.00848821	0.327674	-0.24785	-0.18165	0.129487	0.203892	-0.158961	0.281706	-0.339707	-0.230115	0.0462969	-0.173762	-0.465913	0.109314	-0.0824824	-0.529671	-0.0250565	-0.398813	0.0509871	-0.291133	0.128936	-0.421414	-0.436163	-0.426815	-0.438191
DO33408	ClusterB	ICGC	Abnormal	Abnormal	Live	Female	>=65	II	0.0432744	-0.152554	0.263224	0.495051	0.163363	0.252699	-0.293313	0.310196	0.403662	0.102238	-0.00276096	0.204779	-0.0958618	0.241663	-0.0687339	0.0857793	0.0609592	0.432784	0.0750254	0.373107	0.333132	0.0512812	0.0962122	-0.383913	0.234236	-0.369701	0.0733211	0.236057	0.174384	0.279906
DO33472	ClusterA	ICGC	Abnormal	Abnormal	Dead	Female	>=65	II	0.0523221	-0.276623	-0.194408	-0.552274	-0.543603	-0.260678	-0.520431	-0.337485	-0.0577659	-0.309095	-0.418248	-0.0186603	-0.407784	-0.0130971	-0.20669	0.272435	-0.475426	-0.0417103	-0.25153	0.236303	-0.117092	-0.444145	-0.131201	-0.119392	0.0967368	-0.175417	-0.258602	-0.308272	-0.158183	-0.13584
DO33480	ClusterA	ICGC	Normal	Abnormal	Live	Male	<65	II	0.0604575	-0.0979392	-0.0837559	0.142884	0.0243154	-0.0375949	-0.276384	0.0215994	0.350113	0.186202	-0.0124047	0.213862	-0.154692	0.487353	-0.102904	-0.285929	0.0693119	0.436356	-0.219539	0.622598	0.345177	-0.19777	0.351703	-0.382292	0.216288	-0.345543	0.0935094	0.0702014	0.174058	0.238445
DO33512	ClusterA	ICGC	Abnormal	Abnormal	Dead	NA	>=65	II	0.0359844	-0.00426747	-0.0820057	-0.199503	-0.184475	-0.0867271	-0.0851493	0.107323	-0.0149646	-0.118519	-0.0774059	-0.0883265	-0.0331226	0.383567	0.0218707	0.170373	0.043481	0.241658	-0.430481	0.179298	-0.178564	-0.133763	-0.546032	0.00177999	-0.116457	-0.0805578	-0.0715405	-0.0478623	-0.116771	-0.21225
DO33544	ClusterB	ICGC	Abnormal	Abnormal	Dead	Female	>=65	II	0.0784582	0.214323	0.170368	-0.115942	0.224181	0.243215	0.0669311	0.256678	0.105581	0.246302	0.129831	0.346186	0.241341	-0.00902056	0.187597	-0.0210753	-0.33175	-0.119721	0.442227	0.363184	0.0174578	0.313736	-0.0170654	-0.41815	-0.106446	-0.159221	-0.0290488	-0.0251541	0.00843386	-0.0127458
DO33552	ClusterB	ICGC	Abnormal	Abnormal	Live	Female	>=65	II	0.00658043	0.447863	-0.0458624	-0.0404188	0.221535	0.179981	-0.111905	0.14193	-0.0942946	-0.0257818	0.155196	0.257071	-0.128846	-0.0146843	-0.18461	0.0852874	-0.0791421	0.236728	0.197714	0.192798	-0.127642	0.20331	-0.207754	0.0502309	-0.0649483	-0.0574569	-0.260933	-0.339294	-0.208168	-0.194142
DO33600	ClusterB	ICGC	Abnormal	Abnormal	Live	Female	>=65	II	0.103082	-0.0714285	0.145189	-0.0646683	0.154628	0.0803185	0.117869	0.262377	0.164569	-0.0463964	-0.0357405	0.206127	-0.169212	0.0313007	-0.211183	-0.230587	-0.174219	0.140977	0.190738	0.410735	0.105947	0.0286326	0.0323743	-0.455314	0.0506884	-0.150391	-0.0617861	-0.151392	-0.140574	-0.0550414
DO33984	ClusterB	ICGC	Abnormal	Abnormal	Live	Male	<65	II	-0.00180887	0.391816	0.0906137	0.187682	-0.0653985	0.0665063	-0.203523	0.110662	0.130245	0.176348	0.158894	-0.163612	0.101917	0.371181	-0.0261041	-0.0218354	0.0611198	0.294864	-0.0205184	0.438822	0.254176	-0.129559	-0.0846719	0.142354	-0.128543	-0.0369257	0.241773	0.0202718	-0.0122129	0.000904455
DO34240	ClusterB	ICGC	Abnormal	Abnormal	Dead	Male	>=65	II	0.0296404	0.0366401	-0.241173	0.123766	-0.413028	-0.261513	-0.650534	-0.037351	-0.0977315	-0.270497	-0.46236	0.0790546	-0.59185	-0.0475607	0.00560458	0.0608492	0.0522355	0.364882	-0.0722313	0.304672	0.382276	-0.698286	-0.365477	0.0742252	-0.173549	-0.293812	-0.0682209	-0.0492396	-0.00745308	0.0272579
DO34264	ClusterA	ICGC	Normal	Abnormal	Dead	Female	<65	II	0.0096907	0.0523434	0.0884113	0.198469	0.106731	0.0591568	-0.277858	0.00494619	0.305066	0.378567	0.1403	0.155869	0.16947	0.00698124	-0.0112748	-0.335934	0.0311344	0.188903	0.384742	0.191874	-0.0295895	-0.0619864	-0.0636806	0.0258592	0.0227011	-0.196517	-0.0636023	-0.177965	-0.190422	-0.204096
DO34288	ClusterB	ICGC	Abnormal	Abnormal	Dead	Female	>=65	II	0.150887	0.0119221	-0.198475	-0.013203	-0.303453	-0.108906	-0.432567	0.17385	-0.0496304	-0.239289	-0.0626048	0.167326	-0.493225	-0.0913302	0.480156	-0.0048459	-0.214753	-0.0777286	0.480918	-0.31012	-0.0601046	-0.0676457	-0.392293	-0.144411	0.0581897	-0.414386	-0.281475	-0.24642	-0.189993	-0.0605462
DO34312	ClusterA	ICGC	Abnormal	Abnormal	Dead	Female	<65	NA	0.00101899	0.0397631	-0.0961875	0.246525	-0.183467	-0.176894	-0.403539	-0.107704	-0.359022	-0.467125	-0.360709	-0.0240354	-0.495374	0.123513	-0.265763	0.25835	0.076935	-0.0799305	-0.341884	-0.33884	0.344628	-0.437732	-0.182224	0.233819	-0.365984	-0.109057	-0.218413	-0.167212	-0.188309	-0.254821
DO34336	ClusterA	ICGC	Abnormal	Abnormal	Live	Female	>=65	II	0.33473	-0.328211	-0.566877	-0.121482	-0.394998	-0.189555	-0.408702	-0.268627	0.0870733	-0.0392151	-0.222044	-0.36111	-0.222423	-0.508599	-0.327382	-0.60241	-0.411968	-0.638917	-0.507349	-0.500819	-0.353368	-0.271795	-0.122904	-0.541423	-0.407411	-0.395355	-0.447073	-0.449348	-0.411585	-0.565013
DO34368	ClusterB	ICGC	Abnormal	Abnormal	Dead	Female	<65	II	0.0441238	0.00294141	-0.363681	-0.19663	-0.0194537	0.104937	0.0413886	0.171816	0.148423	0.247011	0.175148	0.0956434	-0.181106	-0.410082	0.201411	-0.0749166	-0.265299	-0.0501764	-0.0318266	-0.15748	0.107957	0.176546	-0.0979107	-0.667317	0.032312	-0.0947311	0.241493	0.408166	0.21887	0.240227
DO34432	ClusterB	ICGC	Abnormal	Normal	Dead	Female	>=65	II	0.104644	0.057388	0.0731421	0.462265	0.0568411	-0.0223661	-0.0289554	0.111375	0.283233	0.204822	-0.0327853	0.0819601	-0.263082	0.42821	0.380667	0.132028	-0.212666	0.19354	0.0186441	0.547669	0.235558	0.0615657	0.152396	-0.19066	0.0232871	-0.246663	-0.0175575	0.00782812	-0.029215	0.0607268
DO34448	ClusterB	ICGC	Normal	Abnormal	Dead	Female	>=65	II	0.131242	-0.563326	0.0165286	-0.389251	-0.315534	-0.334855	-0.616922	-0.121872	0.0605445	-0.443891	-0.410557	-0.390811	-0.419241	-0.278917	-0.434326	-0.0782917	0.131734	0.0880591	-0.448671	0.44601	-0.0184521	-0.458393	-0.131958	0.127053	-0.0781274	0.043663	-0.0286612	0.206847	0.0235152	0.138025
DO34504	ClusterA	ICGC	Abnormal	Normal	Dead	Male	<65	II	0.0582498	-0.129445	-0.184463	0.205118	-0.240238	-0.0713571	-0.3568	-0.144501	-0.0475443	-0.0310087	-0.280667	-0.130916	-0.235799	0.231015	-0.169533	-0.096647	-0.0308892	-0.182225	-0.0035117	-0.456443	0.214903	-0.373869	-0.131414	0.218438	-0.192723	-0.459287	-0.00424288	-0.175092	-0.141345	-0.12138
DO34600	ClusterB	ICGC	Abnormal	Abnormal	Dead	Male	>=65	II	0.0419808	-0.47992	-0.236417	-0.101225	-0.392111	-0.21635	-0.489929	-0.141439	0.146075	-0.504392	-0.34007	-0.0754545	-0.487674	0.276675	-0.525275	-0.345049	0.126968	0.157067	-0.51024	0.539602	-0.0752231	-0.385186	-0.069548	0.381807	0.180208	-0.282871	0.0989484	0.170128	-0.00564486	0.0400403
DO34608	ClusterB	ICGC	Abnormal	Abnormal	Dead	Female	>=65	II	0.0562205	0.269673	-0.291161	0.257145	-0.18356	-0.154138	-0.221172	-0.102697	0.255807	0.0860848	-0.297335	-0.285297	-0.331928	-0.242572	0.494295	0.0975218	-0.0508651	-0.380211	0.162908	-0.157573	0.141641	-0.320703	-0.171322	-0.380527	0.0335367	-0.19482	-0.121682	-0.221526	-0.164689	-0.209461
DO34616	ClusterB	ICGC	Abnormal	Abnormal	Live	Female	>=65	II	-0.101562	-0.339504	-0.0710871	0.199878	0.0431239	-0.309307	-0.138584	0.0555105	-0.195153	0.232062	-0.116401	-0.229996	-0.0215071	-0.187502	0.0148816	-0.323877	-0.28571	-0.398267	0.213826	-0.419952	-0.481803	0.181171	-0.158512	-0.0117393	-0.351597	-0.292111	-0.38813	-0.434913	-0.330306	-0.412587
DO34640	ClusterB	ICGC	Abnormal	Abnormal	Dead	Female	<65	II	0.00887439	-0.163272	-0.429253	-0.553014	-0.521988	-0.418627	-0.63558	-0.334552	-0.305221	-0.43585	-0.367091	0.0342224	-0.523016	0.220767	-0.529169	-0.248032	-0.190471	-0.200268	-0.30007	-0.343717	0.0449276	-0.641675	-0.279932	-0.078566	-0.437019	-0.481819	0.0901021	-0.0886648	-0.085339	-0.0388266
DO34656	ClusterB	ICGC	Abnormal	Abnormal	Live	Female	<65	II	0.0298051	-0.298141	0.148693	0.0545076	0.088301	-0.0494713	0.040249	0.0166756	0.179446	-0.0559076	0.0368614	0.174972	0.0103472	-0.408218	-0.260027	-0.257725	-0.0924665	-0.199588	0.0348097	0.319961	-0.0873936	-0.1352	-0.000359943	0.13705	0.217055	-0.15798	-0.23458	-0.145514	-0.120116	-0.0361107
DO34680	ClusterB	ICGC	Normal	Abnormal	Dead	Male	>=65	II	-0.139668	-0.30744	0.172364	-0.0711035	-0.112761	-0.218017	-0.211239	-0.191726	-0.109326	0.171428	0.0185003	-0.330623	0.00460316	-0.169557	-0.249466	-0.0720381	0.185764	-0.027205	-0.0887591	-0.38107	0.0252494	0.105569	-0.230428	0.435484	0.0742706	-0.217862	-0.234747	-0.153418	-0.300674	-0.273
DO34696	ClusterB	ICGC	Abnormal	Abnormal	Live	Male	>=65	II	-0.038421	-0.0127823	0.190372	-0.116172	0.227577	0.19461	0.367745	-0.00940401	0.141582	-0.020697	-0.016915	0.0504403	0.234916	0.0541017	0.251668	0.445389	0.168283	-0.0417791	0.104025	0.307103	0.253279	0.254753	-0.206595	0.319698	0.0783685	-0.207964	-0.0875762	-0.228173	-0.25277	-0.113305
DO34720	ClusterB	ICGC	Abnormal	Abnormal	Live	Male	>=65	II	-0.0820345	-0.33167	-0.227123	-0.258567	-0.308486	-0.26423	0.00134757	-0.233252	-0.283002	-0.144414	-0.158913	-0.505085	-0.0591185	-0.0646178	-0.372085	-0.0905791	-0.255551	-0.328903	-0.240783	-0.386941	-0.19554	-0.275177	0.0390507	0.301462	-0.202557	-0.205879	0.136712	0.0651238	-0.0855613	0.109774
DO34728	ClusterB	ICGC	Abnormal	Abnormal	Live	Female	>=65	II	0.152838	-0.118864	-0.0438784	-0.138441	-0.273486	-0.0645828	-0.299848	-0.115576	0.0227921	-0.415896	0.00430738	0.0259728	-0.346108	0.257907	-0.541549	0.0524591	0.180244	0.240783	-0.360081	0.500907	-0.0200609	-0.440571	-0.222095	0.00226795	0.0705022	-0.238686	0.167138	0.170802	0.105382	0.19995
DO34736	ClusterA	ICGC	Abnormal	Abnormal	Dead	Female	>=65	II	-0.060892	-0.297257	-0.131896	0.176084	-0.221532	0.00363927	-0.143289	-0.163926	-0.121228	-0.230411	0.125521	-0.0962804	-0.132594	-0.43006	-0.0776464	0.336439	0.149977	-0.179685	0.124144	-0.354129	-0.035572	0.041064	-0.25602	0.558455	-0.191804	-0.218018	0.132408	-0.0906489	-0.181264	-0.273993
DO34785	ClusterB	ICGC	Abnormal	Abnormal	Live	Female	>=65	II	-0.0362124	-0.427025	0.017366	-0.0461345	0.10156	0.0430706	0.0227978	-0.163544	-0.0200388	0.108941	0.0640718	-0.114587	0.0753071	-0.0927865	0.0577902	0.00670104	0.0738348	-0.201466	0.286018	-0.332703	-0.33884	0.285717	-0.123534	-0.0411998	0.0647046	-0.164096	-0.0475126	-0.212407	-0.17158	-0.250263
DO34793	ClusterB	ICGC	Abnormal	Abnormal	Dead	Male	<65	II	-0.0300037	-0.321036	-0.292872	0.258559	-0.0592985	-0.241817	-0.328548	0.168866	0.140456	-0.111092	-0.469644	-0.231426	-0.302774	-0.177752	0.517297	0.0592941	0.158367	-0.110529	-0.0965009	0.412427	0.255748	-0.372226	-0.0833723	0.239283	-0.0569465	-0.444661	0.244217	0.239684	0.17892	0.140185
DO34801	ClusterB	ICGC	Normal	Abnormal	Live	Male	<65	II	-0.0811088	-0.0306269	0.458144	0.103671	0.475178	0.39194	0.469134	0.180683	0.0346502	0.248712	0.201915	0.185836	0.328961	0.0308976	-0.0844689	-0.164779	0.0878542	0.1525	0.147588	0.0194501	-0.333464	0.581593	-0.309633	-0.172267	0.100089	0.111042	-0.162421	-0.274046	-0.109974	-0.0247069
DO34809	ClusterA	ICGC	Abnormal	Abnormal	Dead	Female	>=65	II	-0.111135	-0.256675	-0.159424	0.0914358	-0.0516697	-0.038992	-0.0583975	-0.161146	-0.30691	-0.253631	0.174975	-0.168274	-0.0186036	-0.46818	-0.203588	0.127965	0.167633	-0.409344	0.320178	-0.478359	-0.313195	0.177247	-0.355948	0.306894	-0.282253	-0.0717107	-0.014753	-0.350532	-0.2313	-0.370144
DO34817	ClusterB	ICGC	Normal	Abnormal	Live	Female	>=65	II	-0.106641	0.101204	-0.164286	0.119648	0.152467	-0.0104319	0.372155	-0.0732894	-0.0511298	-0.145639	0.150597	-0.312564	0.288178	-0.166088	-0.564316	-0.116177	0.224023	-0.16334	-0.232367	-0.0487049	-0.23255	0.311855	-0.364972	0.216423	-0.307184	0.186405	0.203957	0.04653	0.00108026	-0.0546108
DO34849	ClusterB	ICGC	Abnormal	Abnormal	Dead	Female	>=65	II	0.180002	-0.477053	-0.348474	-0.348155	-0.197478	-0.339424	-0.111902	0.0758612	-0.011424	-0.0447232	-0.00167196	-0.140155	-0.166451	-0.380982	-0.177785	0.0560663	0.0645827	-0.288051	-0.273521	0.0724267	0.237345	-0.179277	-0.21107	0.213109	-0.0962333	-0.182844	-0.0745694	-0.0875499	-0.0473211	0.0403583
DO49421	ClusterA	ICGC	Abnormal	Abnormal	Dead	Female	>=65	II	0.419907	0.326632	0.0909988	0.361365	0.24177	-0.0124602	0.437409	0.0837264	-0.0431802	0.180507	0.0322755	0.184498	0.185541	-0.117416	0.119068	-0.151621	0.273669	-0.130572	0.144685	-0.159383	-0.12437	0.316153	0.215778	-0.0882367	0.00669782	0.159147	0.0428806	0.0539765	0.0640426	-0.0617444
DO49433	ClusterA	ICGC	Normal	Abnormal	Dead	Male	<65	II	0.326212	0.0931918	-0.00111839	0.0785231	0.159239	-0.143253	0.255381	-0.0320934	-0.127188	-0.339387	-0.100799	-0.011298	0.0832847	-0.129647	-0.0619956	-0.104412	0.0211334	-0.257902	-0.105458	-0.27446	-0.328462	0.0660367	-0.0101922	-0.0804755	-0.0664361	0.282586	-0.0886448	0.118123	0.0481098	-0.120986
DO49478	ClusterA	ICGC	Abnormal	Abnormal	Live	Male	>=65	I	0.234051	-0.142509	-0.106972	-0.46518	-0.0332824	-0.0791408	0.278122	-0.18161	-0.280027	-0.102757	0.110187	0.144064	0.0339837	-0.204082	0.0527845	-0.0521884	-0.0461456	-0.247839	0.0868433	-0.566713	-0.320501	0.309994	0.264919	-0.268741	-0.0394684	0.249318	-0.190775	-0.289752	-0.123775	-0.187291
DO51468	ClusterA	ICGC	Normal	Abnormal	Dead	Male	>=65	III	0.415611	-0.106433	0.0202923	-0.420288	0.05202	-0.0876622	0.183	-0.117372	-0.010042	0.126356	-0.039964	-0.19808	0.0733114	0.0510236	-0.260584	-0.290712	0.0484014	0.000735734	-0.322092	-0.438168	-0.00172661	-0.0264057	0.223194	-0.230809	0.0645903	0.102516	0.135194	0.0563278	0.10363	-0.0103081
DO51482	ClusterA	ICGC	Abnormal	Abnormal	Dead	Male	>=65	I	0.379706	0.233885	0.235916	-0.146914	0.386105	0.136493	0.558965	0.00411141	-0.13431	0.190896	0.261773	0.154075	0.350736	-0.00794742	-0.436707	0.0212973	-0.095546	-0.0626601	0.0241836	-0.260268	-0.0581443	0.411916	0.171138	-0.0380175	0.0917789	0.128147	-0.0790542	0.0756062	0.00660538	0.0762165
DO51483	ClusterA	ICGC	Abnormal	Abnormal	Dead	Female	>=65	II	0.349557	-0.0812876	0.0857445	0.0313901	0.127928	0.134716	0.306459	0.124417	-0.114504	-0.027104	0.170559	0.0241359	0.221628	0.0322246	-0.314844	0.209226	0.101939	0.0289265	-0.0799902	-0.280695	-0.217854	0.132132	0.293486	0.209824	0.0856517	0.208411	0.19711	0.23093	0.349883	0.188468
DO51493	ClusterA	ICGC	Abnormal	Abnormal	Dead	Female	<65	II	0.328154	0.221384	0.352072	-0.211387	0.168186	0.250889	0.407806	-0.0851636	-0.0143593	0.125795	0.283013	0.0295758	0.328247	-0.00123544	0.0505069	0.442523	0.124246	0.0214783	0.070529	0.0947196	-0.0584295	0.312833	0.195297	-0.315176	0.0870086	0.287188	0.278501	0.294394	0.206873	0.163637
DO51494	ClusterA	ICGC	Abnormal	Abnormal	Dead	Male	<65	II	0.396777	-0.0137249	0.229088	-0.109292	0.132982	0.29765	0.430987	0.253507	-0.0960472	0.0254899	0.441046	0.00280312	0.408879	0.209583	0.0129344	0.153879	0.156502	0.132504	-0.0382102	-0.321191	-0.00203253	0.345236	0.280394	0.10872	-0.0382878	0.401769	0.0511832	0.0191417	0.146438	0.0586682
DO51509	ClusterA	ICGC	Abnormal	Abnormal	Dead	Male	>=65	II	0.373992	0.414059	0.232601	0.392808	0.40346	0.36004	0.469041	0.0667263	-0.00781107	0.302239	0.425276	0.328813	0.430955	0.0416054	0.301812	-0.156058	0.099746	0.194127	0.117715	-0.249729	0.0578889	0.482629	0.387808	-0.0273641	0.283382	0.37258	-0.198968	-0.0669606	0.132237	-0.0370852
DO51526	ClusterA	ICGC	Normal	Abnormal	Dead	Female	>=65	II	0.390722	0.416391	0.143138	-0.129043	0.355353	0.209229	0.500767	0.0258944	0.0390779	0.294923	0.148279	0.0414412	0.294777	0.339597	-0.159144	0.504802	-0.0432957	0.318461	-0.130638	-0.268731	0.117114	0.390557	0.40898	-0.263874	0.258736	0.343668	0.197524	0.181248	0.350536	0.212282
DO51534	ClusterA	ICGC	Normal	Abnormal	Dead	Female	>=65	II	0.326704	0.207869	0.00974072	-0.437075	0.15601	0.0800047	0.200232	-0.0197369	-0.0382072	0.0209079	0.164473	0.206454	0.285072	-0.0589019	-0.205454	-0.402681	0.116189	-0.0107589	-0.067112	-0.607936	-0.359087	0.169653	-0.0719441	-0.347802	-0.123127	0.1675	-0.10643	-0.0334884	-0.0834344	-0.0795966
DO51535	ClusterA	ICGC	Abnormal	Abnormal	Dead	Male	>=65	II	0.447802	0.264344	-0.0146217	-0.263665	-0.0638061	0.144556	0.0943873	-0.0769434	0.20096	0.389102	-0.028363	0.0548747	0.000655326	0.145344	0.00274359	-0.279528	0.0871485	0.359807	-0.179951	0.0790792	0.30409	-0.109559	0.414768	-0.112083	0.239728	0.0849696	0.208364	0.36287	0.244745	0.0284177

## Sheet: supplemental Table S6
gene	conMean	treatMean	logFC	pValue	fdr
KLK8	2.40399	1.08913	-1.14225	8.75677e-08	1.14596e-06
TNNT1	2.09094	0.839574	-1.31643	5.3992e-08	7.7483e-07
AC087857.1	0.681904	0.309731	-1.13855	0.00542818	0.0130579
SERPINB3	1.7264	0.814752	-1.08333	0.000928602	0.00289207
OGDHL	0.574502	1.53463	1.41751	3.48035e-12	4.03212e-10
GALNT16	0.553824	1.1224	1.01908	5.69916e-12	5.87383e-10
KCNJ5	0.740811	1.50202	1.01973	2.12164e-08	3.50778e-07
CCDC188	0.408418	0.887527	1.11974	1.27295e-06	1.05066e-05
TMED6	1.09604	2.26005	1.04405	2.49027e-11	1.65379e-09
PLIN1	0.558588	1.30193	1.2208	2.61283e-05	0.000139164
CRH	0.44649	0.939003	1.0725	0.00751858	0.0172849
A2ML1	0.92866	0.371856	-1.32041	0.00282666	0.00752639
GCK	0.461091	1.12983	1.29299	3.82965e-06	2.66014e-05
FOXD1	1.11688	0.477228	-1.22672	1.49123e-09	4.10203e-08
CA4	0.620057	1.58763	1.35641	4.35093e-10	1.56598e-08
KCNA5	0.590216	1.44967	1.29641	4.03193e-07	3.99968e-06
RDH12	0.538608	1.10531	1.03714	1.4647e-06	1.18611e-05
AC106795.2	0.543919	1.35448	1.31627	4.52647e-09	1.00341e-07
TMEM63C	0.509432	1.41548	1.47433	2.58741e-07	2.77482e-06
CNTFR	0.459217	0.960883	1.06519	8.75653e-06	5.45034e-05
NTF4	0.738165	0.208049	-1.82702	1.24355e-12	1.89784e-10
RIMBP2	0.3971	1.14281	1.52501	1.74531e-07	2.01173e-06
TP63	0.774806	0.359237	-1.1089	0.000309008	0.00112775
NTSR1	1.50923	0.690289	-1.12854	1.01178e-06	8.72774e-06
KCNH6	0.387404	1.27735	1.72125	1.14515e-06	9.62259e-06
SSTR3	0.514142	1.37398	1.41812	4.18248e-07	4.11558e-06
AP000757.2	0.587021	1.47774	1.33191	3.94062e-11	2.3165e-09
SLC8A2	0.435411	1.29243	1.56964	8.83597e-10	2.71799e-08
FGL1	0.895861	2.12256	1.24446	1.38975e-06	1.1306e-05
ATP1A2	0.448332	0.971834	1.11614	9.09433e-07	7.96167e-06
CHST6	0.847124	0.41815	-1.01855	1.93226e-09	5.00306e-08
CELA2B	1.80944	3.96499	1.13177	0.000436738	0.00151949
MTMR7	0.357165	0.763048	1.09518	1.12518e-06	9.47418e-06
CELP	0.291068	0.845319	1.53814	3.65362e-06	2.56254e-05
FAM83A	2.75287	1.29648	-1.08634	1.25131e-08	2.28547e-07
FLT3	0.507257	1.07004	1.07688	3.10478e-08	4.85987e-07
MIR135B	0.719337	0.3254	-1.14445	6.04434e-06	3.97743e-05
HOXB13	0.694582	0.311156	-1.15851	2.32279e-05	0.000126172
LY6G6C	0.68179	0.244357	-1.48034	7.87448e-11	3.99752e-09
AC131097.2	0.355023	1.01944	1.52179	6.11549e-07	5.70854e-06
KCNJ3	0.481157	1.1088	1.20442	6.55762e-05	0.000303271
MCOLN3	0.481321	0.988877	1.03879	4.09907e-08	6.16686e-07
NAP1L2	0.743285	1.61305	1.1178	3.05183e-13	8.20993e-11
AMY2A	1.93132	4.09507	1.0843	0.000424608	0.00148618
SCG3	1.65435	3.37394	1.02817	5.83887e-08	8.28931e-07
AL161431.1	1.13237	0.344829	-1.7154	1.22238e-06	1.01632e-05
FFAR1	0.749133	1.57606	1.07303	1.85414e-05	0.00010393
AL138689.1	0.636176	0.30315	-1.06939	1.13878e-08	2.114e-07
PRLR	0.366893	0.863062	1.23411	1.14897e-07	1.42361e-06
GPR119	0.421257	1.13897	1.43496	3.22635e-05	0.000166586
RNU6-776P	0.439539	1.20793	1.45848	5.13938e-05	0.000246516
AC007207.2	0.727533	1.58996	1.12791	0.000476869	0.00163616
AC007663.2	0.998435	0.423002	-1.239	1.50924e-07	1.78766e-06
AP3B2	0.323485	0.842298	1.38063	3.86292e-08	5.87282e-07
INSM1	0.917556	1.98797	1.11543	6.20815e-06	4.06397e-05
CEACAM18	0.663709	0.296388	-1.16306	0.00948814	0.020986
DNASE1L3	0.359907	0.781528	1.11867	1.58791e-07	1.86277e-06
NSG2	0.373695	1.02175	1.45111	1.95695e-08	3.28369e-07
HOXA11	0.696128	0.343705	-1.01818	4.24127e-05	0.000209646
HIST1H2AG	0.712255	0.341796	-1.05926	3.71287e-08	5.68281e-07
RIC3	0.418722	1.152	1.46008	3.90764e-15	4.09852e-12
AL445933.1	0.730927	0.328937	-1.15191	3.01165e-11	1.88193e-09
AC025575.2	0.755951	0.343351	-1.13861	0.0001878	0.000738908
MIR3131	1.93068	0.836721	-1.20629	5.50869e-07	5.22617e-06
MBOAT4	0.731566	1.74466	1.25389	4.24177e-12	4.70807e-10
HCAR1	1.04993	0.439286	-1.25706	6.87872e-09	1.39794e-07
LRRC31	1.12222	0.50101	-1.16345	6.46846e-07	5.98408e-06
FBLL1	0.655113	1.3936	1.089	2.38114e-05	0.000128375
IGFL2-AS1	1.13519	0.419443	-1.43638	1.91095e-05	0.000106565
PM20D1	0.352363	0.95298	1.43538	0.000100033	0.000433094
ATP1A3	0.51496	1.10005	1.09504	4.06864e-05	0.00020212
RELN	0.395316	1.16317	1.55698	4.75711e-10	1.64858e-08
ENAM	0.326471	0.940564	1.52657	1.04348e-13	3.52387e-11
TMPRSS6	0.620473	1.26844	1.03162	0.000304876	0.00111523
ACTL6B	0.258162	1.02685	1.99188	3.15848e-08	4.92367e-07
TCEAL5	0.598232	1.47934	1.30617	8.83597e-10	2.71799e-08
GABRB3	0.751584	1.52473	1.02055	7.37618e-08	9.99784e-07
ANXA8L1	0.952587	0.429045	-1.15072	3.00079e-07	3.14505e-06
TTYH1	0.602596	1.25257	1.05562	3.70278e-06	2.58901e-05
NPHS1	0.341003	0.884966	1.37584	2.06078e-09	5.24234e-08
ST8SIA3	0.672733	1.61748	1.26564	7.34409e-11	3.80114e-09
AL121761.1	1.67158	0.827896	-1.01369	8.95058e-08	1.1635e-06
SYT4	0.682375	1.83643	1.42827	2.49127e-08	4.03992e-07
RBPJL	0.645191	1.84811	1.51825	0.000559664	0.00187523
ANXA8	1.71256	0.757164	-1.17748	1.91781e-08	3.23167e-07
LMO3	0.436051	0.904333	1.05236	3.0282e-09	7.21677e-08
MANCR	0.832042	0.405845	-1.03573	5.08841e-08	7.36549e-07
PTGDR2	0.471137	0.987146	1.06712	2.18335e-06	1.65572e-05
SCARA5	0.632938	1.42182	1.16761	3.88821e-05	0.000194619
AC129507.3	0.342631	0.773044	1.17389	2.83808e-08	4.51363e-07
CDK5R2	0.720228	1.60526	1.15629	1.79768e-05	0.000101144
GPR142	0.287027	0.82805	1.52853	4.91881e-06	3.33225e-05
LINC02014	0.771936	0.376558	-1.03561	4.02248e-10	1.47789e-08
DTNA	0.4906	1.04256	1.08751	4.61389e-13	1.01711e-10
UPK2	0.969932	0.315682	-1.61941	4.00711e-05	0.000199589
IGF2BP3	1.00789	0.321329	-1.64921	2.26383e-11	1.53553e-09
LINC01976	0.306031	0.835167	1.44839	8.71893e-05	0.000385801
LINC02086	2.58477	1.11663	-1.21088	1.87916e-08	3.17711e-07
KLKB1	0.541491	1.21381	1.16453	2.51933e-12	3.14857e-10
FAM163A	0.357909	0.797276	1.15549	0.000122226	0.000509981
AL034369.1	0.684917	1.6919	1.30464	0.000726878	0.00234349
KLK5	0.789006	0.360475	-1.13014	0.00315735	0.00826956
GPHA2	0.430901	1.31243	1.60681	1.17611e-05	7.06023e-05
AL121929.2	0.561897	1.30929	1.22041	1.21253e-11	1.01827e-09
UGT1A10	2.47849	1.22953	-1.01136	1.00666e-08	1.9135e-07
HOGA1	0.576476	1.30862	1.18271	2.65457e-10	1.04549e-08
AL355102.4	0.592947	1.29326	1.12504	1.04377e-07	1.31197e-06
SPTBN4	0.322994	0.834103	1.36872	6.12862e-07	5.70854e-06
SLC13A5	1.33943	0.528456	-1.34177	0.00017382	0.000691621
C5orf38	0.402327	0.93329	1.21396	0.00420966	0.0105571
CLGN	0.53601	1.31486	1.29457	8.77956e-08	1.14596e-06
UNC13A	0.449672	1.16717	1.37607	3.611e-07	3.65289e-06
LINC01829	0.369412	0.958957	1.37623	2.50488e-06	1.85699e-05
MIR196A1	0.992353	0.330826	-1.58478	8.97524e-09	1.7415e-07
AC005696.4	0.385409	0.987713	1.3577	3.18003e-06	2.27256e-05
SLC9A4	0.852575	0.423892	-1.00813	0.00220274	0.00608033
ADGRG2	0.49332	1.02963	1.06153	2.30836e-05	0.00012543
ROCR	0.38459	1.01598	1.40148	2.06288e-06	1.58788e-05
SLC38A11	0.697257	1.40024	1.00591	9.85527e-08	1.25138e-06
VTN	1.54885	3.41389	1.14022	8.0072e-14	3.20037e-11
COX6B2	1.74902	0.735695	-1.24936	1.7642e-10	7.46702e-09
RNU1-70P	0.631232	1.44695	1.19677	1.77157e-09	4.67386e-08
HMGA2	0.815845	0.395683	-1.04395	3.04351e-08	4.79232e-07
HOXA13	1.15665	0.470726	-1.29699	4.87694e-07	4.69987e-06
NR0B1	0.374497	0.904367	1.27195	1.32836e-05	7.83693e-05
RN7SL186P	0.447177	1.12345	1.32902	0.000390486	0.00138343
RAB3C	0.509593	1.20434	1.24083	4.54966e-10	1.60116e-08
SERPINA6	1.85266	3.74528	1.01548	2.85342e-12	3.4838e-10
KCNH3	0.405975	0.844876	1.05735	2.14606e-06	1.63603e-05
CTRC	2.62483	5.28929	1.01085	6.85354e-05	0.00031512
DUSP26	1.06159	2.30374	1.11774	1.97427e-09	5.09523e-08
PADI3	0.75798	0.29411	-1.3658	1.05922e-07	1.32901e-06
FXYD2	1.55118	3.39987	1.13211	3.39878e-15	3.85324e-12
GSTA2	0.931633	2.03646	1.12823	3.11666e-05	0.000161712
GRIK5	0.710446	1.55704	1.13201	3.01165e-11	1.88193e-09
KCNK3	1.04431	2.30566	1.14263	1.15529e-11	9.96562e-10
CTNND2	0.635894	1.62581	1.3543	8.67035e-14	3.20037e-11
PPP1R1A	0.964743	2.34366	1.28054	4.52647e-09	1.00341e-07
LINC02577	0.933042	0.391074	-1.2545	2.89771e-09	6.94734e-08
INA	0.699844	1.71641	1.29429	9.30237e-08	1.19649e-06
PACSIN1	0.356653	0.792408	1.15172	2.83951e-07	3.00258e-06
RND2	0.399007	0.8317	1.05965	1.4171e-07	1.69625e-06
C21orf62	0.356629	0.873619	1.29258	2.49936e-09	6.10323e-08
SH3GL2	0.571831	1.41915	1.31137	3.78631e-08	5.77981e-07
FEV	0.534185	1.35733	1.34536	6.00713e-06	3.95484e-05
TMED11P	0.48552	1.45209	1.58053	1.04631e-06	8.96962e-06
KIAA0319	0.409562	0.913345	1.15708	4.97378e-10	1.71617e-08
KIF5C	0.607641	1.32117	1.12052	3.74637e-07	3.75631e-06
PRPH	0.427436	0.927748	1.11803	8.44676e-08	1.11818e-06
LINC02320	0.749447	0.342289	-1.13061	1.15434e-07	1.42915e-06
C1orf127	0.812436	1.75104	1.10789	1.17116e-07	1.44771e-06
EREG	1.42902	0.618412	-1.20838	3.04323e-08	4.79232e-07
CYP24A1	0.79461	0.345032	-1.20351	0.00199562	0.00558477
BRSK2	0.37456	0.987024	1.39789	4.35105e-10	1.56598e-08
HPD	0.370104	0.745841	1.01094	5.70133e-09	1.20655e-07
PAH	0.474617	1.45628	1.61745	1.69761e-11	1.24253e-09
AC069120.1	0.314444	0.960431	1.61088	6.61269e-13	1.22043e-10
HRASLS2	2.87355	1.42918	-1.00765	1.64724e-10	7.08622e-09
CREG2	1.07243	0.51023	-1.07166	7.57559e-10	2.40479e-08
MIR7-3HG	1.25233	2.79328	1.15735	6.62317e-08	9.18907e-07
AC103702.2	1.98492	0.76656	-1.37261	1.09445e-11	9.65057e-10
IGFL1	1.28777	0.633834	-1.0227	0.00124378	0.00373959
SRMS	1.47665	0.725111	-1.02606	2.96446e-09	7.08613e-08
BBOX1-AS1	1.07778	0.347791	-1.63177	2.44391e-07	2.65076e-06
PAPPA2	0.460171	0.929885	1.01488	0.000284981	0.00105584
LRRC4B	0.580791	1.17157	1.01236	7.2678e-05	0.000331383
OVOL1	1.92844	0.955661	-1.01287	1.2794e-12	1.91572e-10
NKX2-2	1.23891	2.53491	1.03287	2.65904e-06	1.95029e-05
ACMSD	0.381879	0.800684	1.06812	0.000111398	0.000473264
CELF3	0.766802	1.93862	1.3381	8.77956e-08	1.14596e-06
KCNMB2	0.369517	1.09305	1.56465	1.4171e-07	1.69625e-06
AC015660.1	0.899955	0.361609	-1.31542	2.19576e-10	8.89057e-09
IGFL1P1	1.16836	0.528639	-1.14414	5.64991e-05	0.000266789
MMP13	1.18212	0.447995	-1.39983	2.8113e-07	2.9787e-06
PTF1A	0.307847	1.1233	1.86745	4.73971e-05	0.000229987
HOXB-AS4	0.934179	0.353568	-1.40171	7.21248e-10	2.308e-08
SNAP91	0.334528	0.927007	1.47045	6.56392e-08	9.11503e-07
CALY	0.748083	1.86051	1.31443	1.57068e-06	1.26165e-05
PNLIPRP1	1.55686	3.5224	1.17792	8.58719e-05	0.000381034
HOXA10	1.31625	0.529759	-1.31303	4.24932e-09	9.56669e-08
AP000757.1	0.532355	1.35927	1.35237	7.82398e-16	2.0697e-12
KIRREL2	0.924202	1.99325	1.10884	1.22596e-08	2.24181e-07
AC244153.1	1.2946	0.626256	-1.04768	4.38713e-05	0.000215247
FEZF1-AS1	1.19843	0.531179	-1.17388	9.99919e-08	1.26864e-06
AC004540.2	0.579309	1.30006	1.16617	4.44928e-10	1.57984e-08
SCAT1	0.781706	0.36901	-1.08297	1.04377e-07	1.31197e-06
PAK3	0.623502	1.44811	1.2157	1.03006e-09	3.07315e-08
NOL4	0.342574	1.00319	1.55011	1.74259e-06	1.37894e-05
SLC6A17	0.700007	1.45496	1.05554	1.08052e-05	6.5458e-05
AC010247.2	0.409744	0.87871	1.10067	4.88494e-07	4.70472e-06
LINC02257	0.683969	0.293751	-1.21934	5.93199e-09	1.24151e-07
CRCT1	1.13795	0.532808	-1.09475	1.50161e-05	8.68253e-05
ALPG	0.884174	0.419316	-1.07629	6.89404e-06	4.44084e-05
TCEAL2	0.907312	2.26753	1.32145	1.36803e-11	1.09038e-09
KCNJ16	1.0935	2.38705	1.12627	1.22649e-09	3.533e-08
LINC00643	0.544388	1.54212	1.5022	1.15465e-06	9.69665e-06
SEZ6L	0.673815	1.64381	1.28662	2.73589e-07	2.90662e-06
RXRG	0.455257	1.07142	1.23477	7.74313e-07	6.99932e-06
AC106900.1	1.36756	0.550336	-1.31322	1.23045e-10	5.66079e-09
AC006369.1	0.509014	1.274	1.32359	3.16549e-08	4.92367e-07
SV2B	0.440589	1.01429	1.20297	4.75711e-10	1.64858e-08
VWA5B2	0.637569	1.70297	1.4174	2.49274e-07	2.69515e-06
LHFPL4	0.457247	1.14843	1.32862	4.60543e-06	3.13992e-05
SYT5	0.476572	1.1626	1.28659	6.3671e-05	0.000296099
HIST3H2BB	0.646875	0.29335	-1.14086	2.34399e-09	5.77714e-08
F11	0.639129	1.51097	1.24129	9.22992e-10	2.80188e-08
TMEM179	0.505505	1.44189	1.51217	4.66729e-07	4.52815e-06
PTGES3P2	0.36288	0.784573	1.11241	5.28714e-09	1.13864e-07
ALKAL2	0.887931	2.02316	1.18809	4.65226e-10	1.62645e-08
AL133325.3	0.393763	1.16694	1.56733	2.03586e-06	1.56935e-05
MUC16	1.36474	0.547714	-1.31714	1.10689e-05	6.6877e-05
AC010478.1	0.387734	0.831168	1.10007	8.65729e-05	0.000383181
ASPDH	0.453989	0.986722	1.11999	1.02953e-05	6.27523e-05
ADIPOQ	0.382988	1.09208	1.51171	3.63984e-05	0.000184515
AC005550.2	0.847255	0.331505	-1.35376	3.33033e-05	0.000171064
CRISP2	0.578024	1.25776	1.12165	0.000107595	0.000459568
TRPC7-AS1	0.354828	0.743388	1.067	0.00307497	0.0080858
CBLN1	0.448181	1.09372	1.28709	2.68554e-07	2.85881e-06
SLC16A12	0.570306	1.57729	1.46764	6.349e-10	2.06923e-08
GSDMC	0.74612	0.369019	-1.01571	0.000216936	0.000836341
NEUROD1	1.02711	2.22612	1.11594	3.0569e-07	3.19332e-06
ARX	0.682423	1.46026	1.09749	0.000317398	0.00115503
APOH	1.41981	2.93919	1.04972	6.94888e-09	1.41039e-07
AC129507.2	0.56918	1.17968	1.05144	3.16718e-08	4.92367e-07
KIF1A	0.986376	2.15032	1.12434	2.15144e-09	5.42025e-08
GPR87	2.41601	1.04282	-1.21214	2.07831e-08	3.44855e-07
RNF223	1.39685	0.627918	-1.15353	1.12659e-12	1.77176e-10
NANOS1	0.4601	0.965372	1.06914	3.40101e-10	1.28832e-08
AC124947.2	1.07265	0.48969	-1.13124	5.59418e-13	1.12425e-10
SNORD116-4	0.380293	0.794432	1.06281	4.27355e-05	0.000210455
FEZF1	0.715935	0.229619	-1.64059	9.48521e-08	1.21411e-06
KISS1	1.31791	0.599657	-1.13604	9.34027e-07	8.15449e-06
KIF5A	0.58159	1.16681	1.00449	2.6823e-06	1.96372e-05
SYCN	2.57321	5.26586	1.0331	0.000140682	0.000576381
REG3G	1.9544	4.22399	1.11188	1.83491e-05	0.000103056
KL	0.501798	1.08642	1.11441	4.84074e-07	4.66781e-06
DSCAML1	0.332853	0.995494	1.58053	2.14992e-14	1.36494e-11
RET	0.357226	0.747584	1.0654	1.69858e-08	2.91774e-07
GAD2	0.764939	1.69646	1.14912	1.28823e-05	7.63045e-05
STK31	0.652768	0.272053	-1.26268	3.47824e-10	1.31132e-08
DQX1	1.48243	0.722582	-1.03673	8.62054e-07	7.62272e-06
SLC38A3	0.871273	1.74653	1.00329	1.85506e-05	0.00010393
ZNF488	1.18658	0.533266	-1.15388	4.095e-11	2.37211e-09
TEX11	0.357489	0.77185	1.11042	0.000131221	0.000542661
LINC02106	0.300814	0.847156	1.49376	1.52101e-06	1.22857e-05
DIRAS1	0.663332	1.54226	1.21724	3.15163e-12	3.73304e-10
LYPD2	1.91274	0.954373	-1.00302	0.000420681	0.00147364
AC012213.4	0.336852	0.751868	1.15836	0.00550205	0.0131837
AC123912.4	0.442507	0.984513	1.15371	2.53535e-07	2.73654e-06
SH3PXD2A-AS1	1.78798	0.780961	-1.19501	9.75026e-12	8.79296e-10
RFX6	0.496141	1.32811	1.42056	3.575e-06	2.51977e-05
PRSS51	1.28025	0.559435	-1.19439	2.14628e-07	2.40089e-06
CHST9	0.530657	1.35364	1.351	1.86594e-12	2.53106e-10
REG1CP	0.822348	1.91458	1.21921	8.85701e-05	0.000391474
RUNDC3A	0.722053	1.80872	1.32479	1.30358e-08	2.35385e-07
RAET1L	1.254	0.611989	-1.03496	2.39871e-07	2.61244e-06
CDH22	0.598465	1.37628	1.20144	1.80501e-08	3.06743e-07
HOXB9	1.99325	0.956413	-1.05942	5.02794e-09	1.08872e-07
PAX6	0.603505	1.22519	1.02157	1.97509e-05	0.000109572
HLF	0.682297	1.42824	1.06577	1.15529e-11	9.96562e-10
SSTR2	0.51769	1.26794	1.29233	3.3543e-07	3.43259e-06
GJB6	1.15064	0.498697	-1.20621	7.25743e-06	4.65414e-05
WFDC3	1.39052	0.634571	-1.13177	1.03006e-09	3.07315e-08
SLC38A4	0.770996	1.62304	1.0739	0.000155418	0.000627525
AQP8	1.06363	2.70165	1.34484	7.36886e-06	4.71037e-05
AC090164.2	0.66317	0.305803	-1.11677	2.29672e-05	0.000124969
NCAM1	0.694901	1.58238	1.18721	4.39466e-11	2.52725e-09
IQSEC3	0.569072	1.15359	1.01944	0.000102952	0.000442954
PADI1	3.41045	1.55923	-1.12913	2.29413e-09	5.69896e-08
PSMD10P2	1.02879	0.450834	-1.19028	4.44201e-10	1.57984e-08
NRCAM	1.12552	2.2576	1.0042	8.85258e-11	4.39088e-09
TUNAR	0.555234	1.35831	1.29064	3.61029e-07	3.65289e-06
C6orf15	1.29042	0.550848	-1.22811	0.000449319	0.00155916
GRIA3	0.393921	0.980312	1.31534	1.10654e-08	2.06138e-07
AC147651.2	0.329646	0.878429	1.41401	1.02967e-07	1.30015e-06
LINC01370	0.37254	0.953169	1.35534	0.000376069	0.00133773
CBLN4	0.4268	0.880461	1.0447	7.31824e-06	4.6799e-05
CPLX2	1.04296	2.33889	1.16514	3.6408e-06	2.55472e-05
DMBX1	0.753553	0.298844	-1.33432	1.8086e-09	4.75204e-08
PHYHIPL	0.497665	1.09529	1.13807	2.99889e-12	3.57883e-10
ADCY1	0.401598	0.923226	1.20093	1.10547e-06	9.33295e-06
PCP4	1.03115	2.1712	1.07423	1.06196e-08	1.99715e-07
TAGLN3	0.689619	1.70747	1.30799	2.12164e-08	3.50778e-07
LRRN3	0.349269	0.827368	1.24419	3.10478e-08	4.85987e-07
B3GALT2	0.451485	1.04896	1.21621	4.35105e-10	1.56598e-08
CYP2C8	0.587805	1.30145	1.14671	4.0738e-09	9.22387e-08
HIST1H2AD	0.879259	0.418403	-1.07139	1.50324e-05	8.68878e-05
CAMK2B	0.490208	1.25481	1.35601	2.63686e-06	1.93491e-05
AC009078.2	1.49252	3.09493	1.05216	0.000255607	0.000960663
CACNA1A	0.515704	1.24953	1.27677	4.60543e-06	3.13992e-05
GNMT	0.875472	1.77979	1.02357	1.10654e-08	2.06138e-07
HIST1H2AI	0.803745	0.374071	-1.10343	2.03887e-07	2.30327e-06
AP000892.2	0.398706	0.918119	1.20336	1.50065e-09	4.12081e-08
MTDHP3	0.41065	1.12263	1.4509	5.97547e-08	8.43045e-07
2022-03-04	0.514177	1.08151	1.07271	0.000242084	0.000918127
CCL14	0.385016	0.832366	1.1123	1.0511e-08	1.99083e-07
CELA2A	2.37214	5.04581	1.0889	4.25644e-05	0.000209705
GPC5-AS1	0.301372	1.06307	1.81862	2.5619e-06	1.8904e-05
RIPPLY2	0.292492	0.942816	1.68858	9.71917e-08	1.23906e-06
LINC00671	0.352982	1.00152	1.50452	1.18594e-06	9.88971e-06
SLC2A2	0.542446	1.37136	1.33805	5.82119e-09	1.22389e-07
GJD2	0.916821	2.02506	1.14325	3.45162e-06	2.44681e-05
AC008808.2	0.413666	0.994565	1.2656	8.00821e-07	7.21751e-06
PLCXD3	0.730223	1.48128	1.02043	1.88199e-07	2.14744e-06
SERPINI2	0.818376	2.23664	1.4505	6.87952e-06	4.43328e-05
SNTG2-AS1	0.296105	0.844381	1.51178	8.66658e-09	1.69822e-07
IRX2	0.506799	1.21503	1.26151	0.000194257	0.000760358
PRSS3P1	0.593379	1.44136	1.2804	0.00519261	0.0125885
AC007785.1	0.812267	0.381625	-1.0898	0.00023156	0.000886045
ALPP	1.03035	0.324435	-1.66713	2.36859e-07	2.58558e-06
ANKRD40CL	0.840526	0.384119	-1.12974	0.000300624	0.00110285
DPP6	0.323054	0.996895	1.62567	2.80993e-08	4.47334e-07
WFDC10B	0.677792	0.286204	-1.2438	6.55595e-08	9.11503e-07
TMEM145	0.3879	0.910717	1.23132	0.000884991	0.00277107
LINC02657	1.42548	0.651377	-1.12988	7.35133e-11	3.80114e-09
SIX1	0.741778	0.346217	-1.09931	1.08482e-07	1.3547e-06
CARTPT	0.463223	1.2337	1.41321	8.06867e-07	7.25175e-06
PCSK2	1.46113	2.95205	1.01463	1.36549e-06	1.11495e-05
MUC4	2.23909	1.00756	-1.15205	2.78096e-09	6.69794e-08
RAB39B	0.404822	1.06979	1.40197	9.75026e-12	8.79296e-10
FAM83A-AS1	1.09977	0.429618	-1.35608	6.67522e-09	1.36709e-07
JAKMIP1	0.363908	0.800262	1.1369	5.72568e-08	8.16532e-07
MIR205HG	0.742919	0.272867	-1.44501	0.0124717	0.0263337
SVOP	0.310261	1.06375	1.77761	4.26325e-08	6.35508e-07
NAT8L	0.546443	1.24829	1.19181	2.65457e-10	1.04549e-08
ZFPM2-AS1	1.05701	0.52798	-1.00143	5.26193e-06	3.53139e-05
AC092979.1	0.498708	1.47549	1.56492	6.43213e-05	0.00029886
TBX15	1.32977	0.55477	-1.26122	1.14135e-10	5.29695e-09
NPSR1	1.20676	0.601363	-1.00483	0.00915772	0.0204088
HIST2H2BF	0.847346	0.346914	-1.28837	9.85965e-10	2.9695e-08
SYP	1.08235	2.23313	1.0449	2.54233e-08	4.09663e-07
AC064807.2	0.414872	0.928843	1.16277	9.41485e-10	2.85176e-08

## Sheet: supplemental Table S7
id	futime	fustat	TNFRSF21	CCND2	JAG1	SPP1	riskScore	risk
TCGA-2J-AAB1-01A	0.180822	1	7.24462	6.20853	6.91058	7.49106	2.32819	High
TCGA-2J-AAB4-01A	1.99726	0	7.22258	6.07296	6.61035	7.82463	1.75036	High
TCGA-2J-AAB6-01A	0.80274	1	7.23345	5.947	6.91265	7.61674	2.85987	High
TCGA-2J-AAB8-01A	0.219178	0	7.07842	6.40972	6.73522	6.98825	0.836955	Low
TCGA-2J-AAB9-01A	1.71781	1	7.18564	6.34462	6.71061	7.85908	1.67225	High
TCGA-2J-AABA-01A	1.66301	1	7.07051	6.27996	6.66993	6.71621	0.685317	Low
TCGA-2J-AABE-01A	1.85205	0	7.19392	6.23394	6.6142	7.52663	1.28291	High
TCGA-2J-AABF-01A	1.89315	1	7.17216	6.13477	6.70143	7.52037	1.50435	High
TCGA-2J-AABH-01A	3.52603	0	7.2927	5.96816	6.63118	7.63824	1.99907	High
TCGA-2J-AABI-01A	2.65479	0	6.65799	6.44048	6.93917	7.20759	0.568946	Low
TCGA-2J-AABK-01A	1.32603	0	6.98775	6.04146	6.55517	7.64785	0.924791	Low
TCGA-2J-AABO-01A	1.20548	0	7.24144	6.51757	6.75946	7.3734	1.39903	High
TCGA-2J-AABP-01A	1.26849	0	6.77017	5.80414	6.57811	7.21647	0.565795	Low
TCGA-2J-AABR-01A	1.2	0	7.11181	6.387	6.71621	7.7264	1.32136	High
TCGA-2J-AABT-01A	0.873973	0	7.00015	6.72686	6.48281	7.56177	0.533214	Low
TCGA-2J-AABU-01A	0.758904	1	7.29186	6.38965	6.68179	7.37296	1.46242	High
TCGA-2J-AABV-01A	1.7863	1	6.96036	6.59781	6.3013	8.28649	0.585075	Low
TCGA-2L-AAQE-01A	1.87397	1	7.34098	6.06154	6.38148	6.84748	0.881229	Low
TCGA-2L-AAQI-01A	0.282192	1	7.34091	6.06129	6.5838	7.77674	2.07504	High
TCGA-2L-AAQJ-01A	1.07945	1	7.23095	6.23845	6.83043	7.60251	2.06843	High
TCGA-2L-AAQL-01A	0.8	1	7.03301	6.19104	6.74875	7.72933	1.34295	High
TCGA-3A-A9I5-01A	4.91507	0	6.82529	6.31519	6.40438	7.96862	0.527899	Low
TCGA-3A-A9I7-01A	3.62466	0	6.94448	6.62308	6.57603	6.92952	0.418578	Low
TCGA-3A-A9I9-01A	1.73699	1	7.19573	6.28309	6.59959	7.82874	1.44258	High
TCGA-3A-A9IB-01A	0.613699	1	7.29111	6.12785	6.80748	7.50426	2.26669	High
TCGA-3A-A9IC-01A	2.02192	1	7.06829	6.65908	6.45298	7.57309	0.607935	Low
TCGA-3A-A9IH-01A	2.79726	0	7.2092	6.06979	6.57132	7.70612	1.49724	High
TCGA-3A-A9IJ-01A	5.07945	0	6.92507	6.88997	6.10385	6.85703	0.148945	Low
TCGA-3A-A9IL-01A	7.50959	0	6.94841	6.5668	6.17056	6.99788	0.228517	Low
TCGA-3A-A9IN-01A	5.70959	0	7.10621	6.21798	6.52744	6.22105	0.455988	Low
TCGA-3A-A9IO-01A	5.32055	0	7.1868	6.87212	6.02512	6.86478	0.222391	Low
TCGA-3A-A9IR-01A	4.22466	0	5.38674	7.39293	6.17246	4.81321	0.00189532	Low
TCGA-3A-A9IS-01A	2.73425	0	7.19835	7.21254	5.84902	6.19265	0.0952317	Low
TCGA-3A-A9IU-01A	1.25479	1	7.37753	6.03175	6.47786	7.71013	1.83011	High
TCGA-3A-A9IV-01A	3.02192	0	7.00283	6.65296	6.15049	6.81732	0.211582	Low
TCGA-3A-A9IX-01A	2.8411	0	7.11098	6.57183	6.64586	7.60187	0.980155	Low
TCGA-3A-A9IZ-01A	0.843836	1	7.32134	5.94139	6.8758	7.71872	3.39626	High
TCGA-3A-A9J0-01A	2.03562	0	6.97041	6.04952	6.72421	7.68477	1.2073	High
TCGA-3E-AAAY-01A	6.26027	0	6.9295	6.29501	6.6032	7.61992	0.757255	Low
TCGA-3E-AAAZ-01A	5.97808	1	7.09932	6.55967	6.61188	7.09468	0.687705	Low
TCGA-F2-6879-01A	0.915068	1	7.40487	6.00738	6.83975	7.25386	2.80327	High
TCGA-F2-6880-01A	0.808219	0	6.90352	7.21403	6.71355	7.98386	0.615538	Low
TCGA-F2-A44G-01A	0.638356	1	7.25369	6.084	6.77702	7.53833	2.0908	High
TCGA-F2-A44H-01A	1.60548	0	7.02196	6.5396	6.74755	7.72778	1.066	Low
TCGA-F2-A7TX-01A	0.260274	1	7.48517	6.34859	6.81656	7.80458	3.50511	High
TCGA-F2-A8YN-01A	1.41644	0	7.33945	5.93853	6.70521	7.49085	2.33061	High
TCGA-FB-A4P5-01A	0.490411	1	6.9238	6.28791	6.4569	7.6257	0.589292	Low
TCGA-FB-A4P6-01A	2.10137	0	6.7444	6.20634	6.54974	7.60739	0.501712	Low
TCGA-FB-A545-01A	2.00548	1	7.32551	5.89941	6.97803	7.5253	3.74747	High
TCGA-FB-A5VM-01A	1.36438	1	7.05549	6.10848	6.76987	7.43903	1.30087	High
TCGA-FB-A78T-01A	1.0274	1	7.05807	6.38806	6.46869	7.56085	0.713239	Low
TCGA-FB-A7DR-01A	0.967123	1	7.19838	6.6263	6.49464	7.17165	0.688944	Low
TCGA-FB-AAPP-01A	1.32877	1	7.10662	4.79576	6.6854	6.13299	1.31589	High
TCGA-FB-AAPQ-01A	3.09589	1	7.21035	5.83784	6.8014	7.82338	2.70834	High
TCGA-FB-AAPS-01A	0.624658	0	6.95574	6.71478	6.63679	7.63238	0.663156	Low
TCGA-FB-AAPU-01A	1.04384	1	7.29732	5.73391	6.70085	6.5487	1.42494	High
TCGA-FB-AAPY-01A	2.90137	1	7.15095	6.11984	6.59008	7.65158	1.29691	High
TCGA-FB-AAPZ-01A	1.96164	0	7.29593	6.12086	6.6633	7.61777	1.91863	High
TCGA-FB-AAQ0-01A	1.29589	1	7.25659	6.40272	6.83888	7.0042	1.43783	High
TCGA-FB-AAQ1-01A	0.336986	1	7.10858	6.30756	6.45612	7.92427	0.990078	Low
TCGA-FB-AAQ2-01A	0.419178	1	7.25744	5.8961	6.73571	7.3794	2.01042	High
TCGA-FB-AAQ3-01A	0.0849315	1	7.04156	6.08904	6.66714	7.8763	1.3715	High
TCGA-FB-AAQ6-01A	0.668493	1	7.06537	6.4784	6.74926	7.38049	0.996599	Low
TCGA-H6-8124-01A	1.07397	0	7.39676	6.13622	6.81492	7.57089	2.92202	High
TCGA-H6-A45N-01A	1.15342	1	7.12337	6.20964	6.68972	7.60265	1.34072	High
TCGA-H8-A6C1-01A	1.83836	0	7.11332	6.35629	6.60198	7.29321	0.875445	Low
TCGA-HV-A5A3-01A	0.350685	1	7.5682	5.64432	6.62472	7.69359	4.26393	High
TCGA-HV-A5A4-01A	0.635616	0	7.21768	6.11556	6.62517	7.38004	1.35463	High
TCGA-HV-A5A5-01A	0.791781	0	7.05876	6.36795	6.56942	7.87904	1.02189	Low
TCGA-HV-A5A6-01A	5.57808	1	7.26111	6.17303	6.46852	7.33663	1.06955	Low
TCGA-HV-A7OL-01A	0.690411	0	7.11934	6.11346	6.61593	7.33352	1.07082	Low
TCGA-HV-A7OP-01A	2.67945	0	7.03009	5.42058	5.48575	6.27227	0.111478	Low
TCGA-HV-AA8V-01A	2.52055	0	7.12884	6.36978	6.45308	7.89431	0.97205	Low
TCGA-HV-AA8X-01A	1.45753	1	7.15193	5.83573	6.72995	7.36114	1.65703	High
TCGA-HZ-7289-01A	1.81096	1	7.54238	7.64089	6.07481	6.98891	0.33272	Low
TCGA-HZ-7918-01A	2.65479	0	7.01398	6.51772	6.75247	7.75407	1.08755	Low
TCGA-HZ-7919-01A	1.62466	1	7.32739	6.34096	6.78194	7.57555	2.13953	High
TCGA-HZ-7920-01A	0.646575	1	7.03825	6.64956	6.59016	7.44792	0.677388	Low
TCGA-HZ-7922-01A	0.0109589	0	7.35444	6.36677	6.78881	7.68923	2.39541	High
TCGA-HZ-7923-01A	0.860274	0	6.79035	6.5546	6.60857	7.56478	0.482407	Low
TCGA-HZ-7924-01A	2.30137	0	7.02354	6.51323	6.3583	7.31997	0.449241	Low
TCGA-HZ-7925-01A	1.68219	1	7.04814	6.45484	6.96807	7.33566	1.37817	High
TCGA-HZ-7926-01A	1.41918	1	7.25521	6.08751	6.77927	7.64199	2.2249	High
TCGA-HZ-8001-01A	1.93425	0	7.01345	6.47653	6.48447	7.37003	0.572448	Low
TCGA-HZ-8002-01A	1.00274	1	6.90743	6.48284	6.68473	7.71003	0.782384	Low
TCGA-HZ-8003-01A	1.63288	1	6.92056	6.71683	6.64358	7.73026	0.659682	Low
TCGA-HZ-8315-01A	0.819178	1	7.03723	6.17918	6.6477	7.48828	1.00619	Low
TCGA-HZ-8317-01A	1.03562	1	7.15021	6.34304	6.77261	7.56398	1.47101	High
TCGA-HZ-8519-01A	1.24384	0	6.72168	6.24473	6.53493	7.14929	0.354743	Low
TCGA-HZ-8636-01A	1.49315	1	7.22127	6.03285	6.79983	7.65709	2.24304	High
TCGA-HZ-8637-01A	1.41644	1	6.88554	6.21934	6.41616	6.95166	0.36552	Low
TCGA-HZ-8638-01A	0.413699	1	7.02075	6.10684	6.47935	7.27491	0.679732	Low
TCGA-HZ-A49G-01A	1.80822	0	7.07764	6.35295	6.46564	7.84288	0.880555	Low
TCGA-HZ-A49H-01A	1.34521	0	6.90218	6.47847	6.5904	7.36146	0.545757	Low
TCGA-HZ-A49I-01A	0.843836	1	7.08691	6.07038	6.75021	6.95727	1.04885	Low
TCGA-HZ-A4BH-01A	0.531507	0	7.06589	6.49506	6.92416	7.12162	1.14963	High
TCGA-HZ-A4BK-01A	1.8	0	7.05104	6.08331	6.55404	7.17424	0.785184	Low
TCGA-HZ-A77O-01A	0.438356	1	7.19697	6.25489	6.95745	7.77543	2.6114	High
TCGA-HZ-A77P-01A	0.90411	0	7.04698	6.75853	6.33388	7.41639	0.41206	Low
TCGA-HZ-A77Q-01A	0.090411	0	7.14664	6.40501	6.75994	7.43854	1.28574	High
TCGA-HZ-A8P0-01A	0	0	7.1554	6.44067	6.50723	7.6054	0.917254	Low
TCGA-HZ-A8P1-01A	0.0191781	0	7.03742	6.31044	7.00665	7.37926	1.60669	High
TCGA-HZ-A9TJ-01A	1.65205	0	7.2965	6.01393	6.67167	7.54988	1.99871	High
TCGA-IB-7644-01A	1.07945	1	7.34548	6.41323	6.85679	7.53553	2.35808	High
TCGA-IB-7645-01A	4.11507	1	7.04046	6.56019	6.83823	7.44479	1.08829	Low
TCGA-IB-7646-01A	0.39726	1	7.24264	6.4941	6.93006	7.76984	2.36223	High
TCGA-IB-7649-01A	1.27945	1	7.18964	6.41764	6.65377	7.90258	1.50246	High
TCGA-IB-7651-01A	1.65205	1	7.10727	6.47938	6.79073	7.73918	1.41603	High
TCGA-IB-7654-01A	1.30411	1	7.14976	6.54251	7.09119	7.65145	2.34699	High
TCGA-IB-8126-01A	1.26575	0	6.90626	6.71766	6.75364	7.71261	0.764213	Low
TCGA-IB-8127-01A	1.43014	0	7.07022	6.05686	6.83107	7.436	1.52861	High
TCGA-IB-A5SO-01A	1	1	7.15038	6.27242	6.72231	7.54821	1.39716	High
TCGA-IB-A5SP-01A	1.32055	0	7.22548	5.68276	6.73271	7.49386	2.2694	High
TCGA-IB-A5SQ-01A	0.6	1	7.24408	6.48531	6.77707	7.54412	1.62323	High
TCGA-IB-A5SS-01A	1.26027	1	7.33937	6.35254	6.90225	7.82958	3.06882	High
TCGA-IB-A5ST-01A	1.73973	0	6.98065	6.44987	6.66417	7.1	0.635381	Low
TCGA-IB-A6UF-01A	1.82466	0	7.08188	5.80164	6.42369	7.83156	1.13909	High
TCGA-IB-A6UG-01A	0.112329	1	7.08799	6.12989	6.38325	7.82643	0.884361	Low
TCGA-IB-A7LX-01A	0.684932	1	7.3505	5.74963	7.07356	7.59617	5.25765	High
TCGA-IB-A7M4-01A	1.32329	0	7.27404	6.31327	6.44306	7.2714	0.933137	Low
TCGA-IB-AAUM-01A	0.0219178	0	6.71275	6.5828	6.57392	7.54582	0.379657	Low
TCGA-IB-AAUN-01A	0.394521	1	7.34608	6.28396	6.63366	7.56784	1.78049	High
TCGA-IB-AAUO-01A	0.654795	1	7.22322	6.31654	6.6789	7.5477	1.46114	High
TCGA-IB-AAUP-01A	1.18082	0	6.82836	6.48443	6.68132	7.01354	0.451641	Low
TCGA-IB-AAUQ-01A	0.50137	1	7.07638	6.21634	6.65656	7.67815	1.19958	High
TCGA-IB-AAUR-01A	0.926027	0	6.92195	6.60528	6.50752	6.9679	0.368112	Low
TCGA-IB-AAUS-01A	0.616438	0	7.0987	6.40114	6.49861	7.57746	0.814296	Low
TCGA-IB-AAUT-01A	0.786301	0	6.90571	6.47681	6.52421	7.82547	0.636261	Low
TCGA-IB-AAUU-01A	0.671233	0	7.28847	5.97479	6.55771	7.64579	1.75172	High
TCGA-IB-AAUV-01A	1.10685	0	6.72207	6.5697	6.48164	7.41752	0.310656	Low
TCGA-IB-AAUW-01A	0.630137	1	7.018	6.36719	6.60795	7.69428	0.908395	Low
TCGA-L1-A7W4-01A	0.761644	1	7.07004	5.5442	7.00451	7.29191	2.56012	High
TCGA-LB-A7SX-01A	1.07671	1	6.88621	5.60772	6.14407	6.9811	0.337515	Low
TCGA-LB-A8F3-01A	1.03836	0	6.89817	6.17422	6.50519	7.7785	0.707353	Low
TCGA-LB-A9Q5-01A	0.857534	1	7.12775	6.48975	6.7302	8.0353	1.55938	High
TCGA-M8-A5N4-01A	1.6	0	7.36941	6.06726	6.70701	7.43153	2.22451	High
TCGA-OE-A75W-01A	0.731507	1	7.18441	6.13372	6.63107	7.50199	1.35576	High
TCGA-PZ-A5RE-01A	1.28767	1	7.1744	6.22	6.24934	7.68744	0.735008	Low
TCGA-Q3-A5QY-01A	1.13973	0	6.90856	6.6308	6.21656	7.40826	0.275841	Low
TCGA-Q3-AA2A-01A	0.260274	0	7.30413	5.8978	6.71006	7.12664	1.83403	High
TCGA-RB-A7B8-01A	1.27671	1	7.1564	6.49531	6.70151	7.57028	1.21127	High
TCGA-RB-AA9M-01A	0.783562	0	7.08698	6.23428	6.7401	7.61944	1.35094	High
TCGA-RL-AAAS-01A	0.0246575	0	7.07072	6.44642	6.53999	7.75002	0.884955	Low
TCGA-S4-A8RO-01A	1.43836	0	7.30333	6.07404	6.89216	7.65312	3.00344	High
TCGA-S4-A8RP-01A	1.92329	1	6.99338	6.2134	6.63336	7.47103	0.873904	Low
TCGA-US-A774-01A	1.90411	1	7.15812	6.36901	6.55795	7.6321	1.06375	Low
TCGA-US-A776-01A	3.33151	0	7.29305	7.46497	6.26435	6.32257	0.214345	Low
TCGA-US-A779-01A	1.4	1	7.20223	6.45528	6.7937	7.53256	1.55405	High
TCGA-US-A77E-01A	1.17808	1	7.21284	6.32886	6.73206	7.66204	1.65602	High
TCGA-US-A77G-01A	0.0328767	1	7.27758	5.56589	6.77351	7.24586	2.51771	High
TCGA-US-A77J-01A	1.55616	1	6.87899	6.4135	6.35217	7.64395	0.423771	Low
TCGA-XD-AAUG-01A	1.15068	0	6.88809	6.77511	6.51944	7.26709	0.374929	Low
TCGA-XD-AAUH-01A	1.08219	0	6.96767	6.53603	6.58519	6.99956	0.487168	Low
TCGA-XD-AAUI-01A	1.00274	1	6.97956	6.23655	6.64537	7.60825	0.923529	Low
TCGA-XD-AAUL-01A	1.36438	0	7.33111	6.33751	6.5098	7.56089	1.35344	High
TCGA-XN-A8T3-01A	2.60548	0	7.15409	6.289	6.44121	7.63715	0.911148	Low
TCGA-XN-A8T5-01A	1.9726	0	7.2803	6.63579	6.61946	7.07985	0.945499	Low
TCGA-YB-A89D-01A	0.958904	0	7.11128	6.42542	6.85397	7.62417	1.53832	High
TCGA-YH-A8SY-01A	1.06301	0	7.22937	6.52484	6.76063	7.4196	1.3981	High
TCGA-YY-A8LH-01A	5.52329	0	7.31854	6.71793	6.78293	7.26118	1.41555	High

## Sheet: supplemental Table S8
drug	pvalue
Axitinib	2.61e-14
Nutlin.3a	6.46e-14
EHT.1864	3.29e-11
PD.173074	8.1e-11
Vorinostat	2.44e-10
Nilotinib	2.71e-09
CCT007093	5.29e-09
AZD.2281	6.08e-09
GDC.0449	3.39e-08
CEP.701	8.33e-08
ZM.447439	8.48e-08
AZD8055	1e-07
PD.0332991	1.73e-07
VX.702	2.47e-07
MK.2206	3.84e-07
Temsirolimus	4.99e-07
Lenalidomide	5.26e-07
ATRA	6.36e-07
GW.441756	6.69e-07
TW.37	8.22e-06
Camptothecin	2.16e-05
AMG.706	2.43e-05
ABT.888	7.54e-05
Elesclomol	0.000124423
AG.014699	0.000157878
JNK.9L	0.00025149
BX.795	0.000261271
NVP.BEZ235	0.00028549
WO2009093972	0.000409825
Etoposide	0.000516773
DMOG	0.000604246
IPA.3	0.000756891
BIRB.0796	0.000821564
Metformin	0.00227276
X681640	0.00311699
GDC0941	0.00406665
OSI.906	0.00486813
NU.7441	0.0050643
AZD6482	0.00818015
BI.D1870	0.00939711
JNJ.26854165	0.0221238
BAY.61.3606	0.0224862
Methotrexate	0.0386954
Mitomycin.C	0.0398543
ABT.263	0.0498214

## Sheet: supplemental Table S9
drug	pvalue
RDEA119	1.58e-12
A.443654	3.23e-10
BI.2536	1.22e-08
Bicalutamide	1.32e-08
BIBW2992	1.79e-07
Paclitaxel	1.79e-07
WZ.1.84	6.36e-07
JW.7.52.1	9.9e-07
FTI.277	1.46e-06
PD.0325901	1.78e-06
A.770041	2.63e-06
Z.LLNle.CHO	7.04e-06
X17.AAG	7.73e-06
GW843682X	9.3e-06
Lapatinib	9.3e-06
GSK.650394	4.57e-05
Epothilone.B	7.04e-05
PHA.665752	9.38e-05
BMS.536924	0.000119539
S.Trityl.L.cysteine	0.00025149
CHIR.99021	0.000344589
Sorafenib	0.000348908
Bleomycin	0.000641389
NVP.TAE684	0.000713603
AZD.0530	0.000739293
Dasatinib	0.000870832
NSC.87877	0.000881006
FH535	0.000944379
VX.680	0.00191281
Rapamycin	0.00258185
GNF.2	0.00331641
AUY922	0.00335074
CGP.60474	0.00335074
Thapsigargin	0.00419143
Pyrimethamine	0.00454107
Bryostatin.1	0.00658263
WH.4.023	0.00773356
AZ628	0.00872968
Bortezomib	0.0117787
CCT018159	0.0274544
MG.132	0.0308526
AKT.inhibitor.VIII	0.031091
AZD6244	0.0372856
